# Supplementary material for: A salen-type trinuclear Zn2Gd complex
Source: Acta Crystallogr Sect E Struct Rep Online. 2012 Nov 17;68(Pt 12):m1500–1. doi: 10.1107/S160053681204634X (PMC3588752; doi:10.1107/S160053681204634X)
Supplement: Supplementary file 1 [file e-68-m1500-sup1.cif]

##############################################################################
#                                                                            #
# This CIF contains the data in a paper accepted for publication in          #
# Acta Crystallographica Section E. It conforms to the requirements of       #
# Notes for Authors for Acta Crystallographica Section E, and has been       #
# peer reviewed under the auspices of the IUCr Commission on Journals.       #
#                                                                            #
# Full details of the Crystallographic Information File format               #
# are given in the paper "The Crystallographic Information File (CIF):       #
# a New Standard Archive File for Crystallography" by S. R. Hall, F. H.      #
# Allen and I. D. Brown [Acta Cryst. (1991), A47, 655-685].                  #
#                                                                            #
# The current version of the core CIF dictionary is obtainable from          #
# ftp://ftp.iucr.org/pub/cif_core.dic.                                       #
#                                                                            #
# Software is freely available for graphical display of the structure(s)     #
# in this CIF. For information consult the CIF software page                 #
# http://www.iucr.org/resources/cif/software.                                #
#                                                                            #
# This file may be used for bona fide research purposes within the           #
# scientific community so long as proper attribution is given to the journal # 
# article from which it was obtained.                                        #
#                                                                            #
##############################################################################
data_I
_audit_creation_method     SHELXL-97
_chemical_name_systematic
;
di-\m-acetato-1:2\k^2^<i>O</i>:<i>O</i>';2:3\k^2^<i>O</i>:<i>O</i>'-bis{\m-
6,6'-dimethoxy-2,2'-[cyclohexane-1,2-diylbis(methanylylidene)]diphenolato-
1:2\k^6^<i>O</i>^1^,<i>N</i>,<i>N</i>',<i>O</i>^1'^:<i>O</i>^6^,^<i>O</i>6'^;
2:3\k^6^<i>O</i>^6^,<i>O</i>^6'^:<i>O</i>^1^,<i>N</i>,<i>N</i>',<i>O</i>^1'^-
2-gadolinium(III)-1,3-dizinc hexafluoridophosphate methanol monosolvate
monohydrate
;
_chemical_name_common     ?
_chemical_formula_moiety     'C48 H54 Gd N4 O12 Zn2 +, P F6 -, C H4 O, H2 O'
_chemical_formula_sum     'C49 H60 F6 Gd N4 O14 P Zn2'
_chemical_formula_iupac
                      '[Gd Zn2 (C22 H24 N2 O4)2 (C2 H3 O2)2] P F6, C H4 O, H2 O'
_chemical_formula_weight     1361.97
_chemical_melting_point     ?
_symmetry_cell_setting     monoclinic
_symmetry_space_group_name_H-M     'P 21/n'
_symmetry_space_group_name_Hall     '-p 2yn'
loop_
    _symmetry_equiv_pos_as_xyz
    'x, y, z'
    '-x+1/2, y+1/2, -z+1/2'
    '-x, -y, -z'
    'x-1/2, -y-1/2, z-1/2'
_cell_length_a     15.8127(12)
_cell_length_b     20.6405(16)
_cell_length_c     18.5036(14)
_cell_angle_alpha     90.00
_cell_angle_beta     114.3690(10)
_cell_angle_gamma     90.00
_cell_volume     5501.2(7)
_cell_formula_units_Z     4
_cell_measurement_reflns_used     25271
_cell_measurement_theta_min     2.98
_cell_measurement_theta_max     27.46
_cell_measurement_temperature     296(2)
_exptl_crystal_description     prism
_exptl_crystal_colour     yellow
_exptl_crystal_size_max     0.20
_exptl_crystal_size_mid     0.18
_exptl_crystal_size_min     0.16
_exptl_crystal_density_diffrn     1.644
_exptl_crystal_density_meas     ?
_exptl_crystal_density_method     'not measured'
_exptl_crystal_F_000     2748
_exptl_absorpt_coefficient_mu     2.172
_exptl_absorpt_correction_type     multi-scan
_exptl_absorpt_process_details     '(<i>ABSCOR</i>; Higashi, 1995)'
_exptl_absorpt_correction_T_min     0.6705
_exptl_absorpt_correction_T_max     0.7226
_exptl_special_details
;
Analysis calculated for C~49~H~60~C~l0~F~6~GdN~4~O~14~PZn~2~: C, 42.11; H, 4.33;
N, 4.01; found: C, 42.01; H, 4.20; N, 3.93%.
;
_diffrn_ambient_temperature     296(2)
_diffrn_radiation_type     MoK\a
_diffrn_radiation_wavelength     0.71073
_diffrn_radiation_source     'fine-focus sealed tube'
_diffrn_radiation_monochromator     graphite
_diffrn_measurement_device_type     'Rigaku R-AXIS RAPID'
_diffrn_measurement_method     '\w'
_diffrn_detector_area_resol_mean     '10.000'
_diffrn_reflns_number     39974
_diffrn_reflns_av_R_equivalents     0.0663
_diffrn_reflns_av_sigmaI/netI     0.0884
_diffrn_reflns_theta_min     1.43
_diffrn_reflns_theta_max     28.36
_diffrn_reflns_theta_full     28.36
_diffrn_measured_fraction_theta_max     0.996
_diffrn_measured_fraction_theta_full     0.996
_diffrn_reflns_limit_h_min     -21
_diffrn_reflns_limit_h_max     21
_diffrn_reflns_limit_k_min     -27
_diffrn_reflns_limit_k_max     27
_diffrn_reflns_limit_l_min     -24
_diffrn_reflns_limit_l_max     15
_diffrn_standards_number     0
_diffrn_standards_interval_count     0
_diffrn_standards_interval_time     0
_diffrn_standards_decay_%     0
_refine_special_details
;
Refinement of <i>F</i>^2^ against ALL reflections. The weighted <i>R</i>-factor
<i>wR</i> and goodness of fit <i>S</i> are based on <i>F</i>^2^, conventional
<i>R</i>-factors <i>R</i> are based on <i>F</i>, with <i>F</i> set to zero for
negative <i>F</i>^2^. The threshold expression of <i>F</i>^2^ >
\s(<i>F</i>^2^) is used only for calculating <i>R</i>-factors(gt) <i>etc</i>.
and is not relevant to the choice of reflections for refinement.
<i>R</i>-factors based on <i>F</i>^2^ are statistically about twice as large
as those based on <i>F</i>, and <i>R</i>- factors based on ALL data will be
even larger.
;
_reflns_number_total     13701
_reflns_number_gt     6858
_reflns_threshold_expression     I>2sigma(I)
_refine_ls_structure_factor_coef     Fsqd
_refine_ls_matrix_type     full
_refine_ls_R_factor_all     0.1330
_refine_ls_R_factor_gt     0.0534
_refine_ls_wR_factor_gt     0.1250
_refine_ls_wR_factor_ref     0.1570
_refine_ls_goodness_of_fit_ref     0.983
_refine_ls_restrained_S_all     0.993
_refine_ls_number_reflns     13701
_refine_ls_number_parameters     695
_refine_ls_number_restraints     19
_refine_ls_hydrogen_treatment     constr
_refine_ls_weighting_scheme     calc
_refine_ls_weighting_details
                 'calc w=1/[\s^2^(Fo^2^)+(0.0722P)^2^] where P=(Fo^2^+2Fc^2^)/3'
_atom_sites_solution_hydrogens     geom
_atom_sites_solution_primary     direct
_atom_sites_solution_secondary     difmap
_refine_ls_shift/su_max     0.002
_refine_ls_shift/su_mean     0.000
_refine_diff_density_max     1.022
_refine_diff_density_min     -0.705
_refine_ls_extinction_method     none
_refine_ls_extinction_coef     ?
loop_
    _atom_type_symbol
    _atom_type_description
    _atom_type_scat_dispersion_real
    _atom_type_scat_dispersion_imag
    _atom_type_scat_source
    'C' 'C' 0.0033 0.0016
                         'International Tables Vol C Tables 4.2.6.8 and 6.1.1.4'
    'H' 'H' 0.0000 0.0000
                         'International Tables Vol C Tables 4.2.6.8 and 6.1.1.4'
    'N' 'N' 0.0061 0.0033
                         'International Tables Vol C Tables 4.2.6.8 and 6.1.1.4'
    'O' 'O' 0.0106 0.0060
                         'International Tables Vol C Tables 4.2.6.8 and 6.1.1.4'
    'Zn' 'Zn' 0.2839 1.4301
                         'International Tables Vol C Tables 4.2.6.8 and 6.1.1.4'
    'Gd' 'Gd' -0.1653 3.9035
                         'International Tables Vol C Tables 4.2.6.8 and 6.1.1.4'
    'F' 'F' 0.0171 0.0103
                         'International Tables Vol C Tables 4.2.6.8 and 6.1.1.4'
    'P' 'P' 0.1023 0.0942
                         'International Tables Vol C Tables 4.2.6.8 and 6.1.1.4'
    'Cl' 'Cl' 0.1484 0.1585
                         'International Tables Vol C Tables 4.2.6.8 and 6.1.1.4'
_computing_data_collection     'RAPID-AUTO (Rigaku, 1998)'
_computing_cell_refinement     'RAPID-AUTO (Rigaku, 1998)'
_computing_data_reduction     'CrystalStructure (Rigaku/MSC, 2002)'
_computing_structure_solution     'SHELXS97 (Sheldrick, 2008)'
_computing_structure_refinement     'SHELXL97 (Sheldrick, 2008)'
_computing_molecular_graphics     'SHELXTL (Sheldrick, 2008)'
_computing_publication_material     'SHELXTL (Sheldrick, 2008)'
loop_
    _atom_site_type_symbol
    _atom_site_label
    _atom_site_fract_x
    _atom_site_fract_y
    _atom_site_fract_z
    _atom_site_U_iso_or_equiv
    _atom_site_adp_type
    _atom_site_calc_flag
    _atom_site_refinement_flags
    _atom_site_occupancy
    _atom_site_symmetry_multiplicity
    _atom_site_disorder_assembly
    _atom_site_disorder_group
    C C15 0.8093(5) 0.5417(3) 0.8460(4) 0.0542(15) Uani d . 1 1 . .
    C C17 1.0251(4) 0.5705(3) 0.6400(4) 0.0572(16) Uani d . 1 1 . .
    C C19 0.5217(4) 0.3534(3) 0.6962(4) 0.0623(17) Uani d . 1 1 . .
    C C20 0.9052(5) 0.5368(3) 0.8676(4) 0.0579(16) Uani d . 1 1 . .
    C C21 0.9314(4) 0.3318(3) 0.7457(4) 0.0562(16) Uani d . 1 1 . .
    C C22 0.6815(6) 0.5833(3) 0.8827(5) 0.072(2) Uani d . 1 1 . .
    H H22A 0.6689 0.6055 0.9209 0.086 Uiso calc R 1 1 . .
    C C23 1.0793(5) 0.5207(3) 0.6260(4) 0.0678(19) Uani d . 1 1 . .
    H H23A 1.1348 0.5343 0.6249 0.081 Uiso calc R 1 1 . .
    C C24 0.9029(4) 0.6117(3) 0.6749(4) 0.0566(16) Uani d . 1 1 . .
    C C25 0.9460(4) 0.5589(3) 0.6535(4) 0.0511(15) Uani d . 1 1 . .
    C C26 0.4880(4) 0.3973(4) 0.7390(4) 0.0695(19) Uani d . 1 1 . .
    H H26A 0.4456 0.3807 0.7572 0.083 Uiso calc R 1 1 . .
    C C27 0.4768(6) 0.4935(4) 0.8043(6) 0.091(3) Uani d . 1 1 . .
    H H27A 0.5041 0.4747 0.8577 0.110 Uiso calc R 1 1 . .
    C C28 0.5987(4) 0.3649(3) 0.6782(4) 0.0534(15) Uani d . 1 1 . .
    C C29 0.9993(5) 0.2873(3) 0.7438(4) 0.0678(19) Uani d . 1 1 . .
    C C30 0.5880(4) 0.5536(3) 0.5878(4) 0.0557(16) Uani d . 1 1 . .
    C C31 0.4745(5) 0.2935(3) 0.6750(5) 0.075(2) Uani d . 1 1 . .
    H H31A 0.4245 0.2855 0.6878 0.091 Uiso calc R 1 1 . .
    C C32 1.0496(5) 0.2956(3) 0.6943(5) 0.077(2) Uani d . 1 1 . .
    H H32A 1.0969 0.2661 0.7013 0.092 Uiso calc R 1 1 . .
    C C33 1.0239(5) 0.4909(4) 0.8334(4) 0.080(2) Uani d . 1 1 . .
    H H33A 1.0610 0.5090 0.8846 0.119 Uiso calc R 1 1 . .
    H H33B 1.0375 0.5128 0.7937 0.119 Uiso calc R 1 1 . .
    H H33C 1.0376 0.4456 0.8333 0.119 Uiso calc R 1 1 . .
    C C34 0.8923(4) 0.3213(3) 0.8004(4) 0.0589(16) Uani d . 1 1 . .
    C C35 1.1788(5) 0.4331(4) 0.5599(5) 0.079(2) Uani d . 1 1 . .
    H H35A 1.1320 0.4382 0.5062 0.094 Uiso calc R 1 1 . .
    H H35B 1.2102 0.4743 0.5769 0.094 Uiso calc R 1 1 . .
    C C36 0.7696(4) 0.4078(3) 0.4995(4) 0.0546(16) Uani d . 1 1 . .
    C C37 0.7737(5) 0.6472(3) 0.6979(5) 0.077(2) Uani d . 1 1 . .
    H H37A 0.8047 0.6874 0.6987 0.116 Uiso calc R 1 1 . .
    H H37B 0.7660 0.6425 0.7464 0.116 Uiso calc R 1 1 . .
    H H37C 0.7140 0.6471 0.6539 0.116 Uiso calc R 1 1 . .
    C C38 0.8443(6) 0.6068(3) 0.9634(4) 0.075(2) Uani d . 1 1 . .
    H H38A 0.8246 0.6299 0.9968 0.091 Uiso calc R 1 1 . .
    C C39 0.5368(5) 0.5861(3) 0.5091(4) 0.075(2) Uani d . 1 1 . .
    H H39A 0.4794 0.6035 0.5068 0.112 Uiso calc R 1 1 . .
    H H39B 0.5239 0.5551 0.4673 0.112 Uiso calc R 1 1 . .
    H H39C 0.5741 0.6205 0.5030 0.112 Uiso calc R 1 1 . .
    C C40 0.5009(5) 0.2480(4) 0.6365(5) 0.083(2) Uani d . 1 1 . .
    H H40A 0.4661 0.2103 0.6196 0.099 Uiso calc R 1 1 . .
    C C41 1.0587(5) 0.6350(4) 0.6450(5) 0.086(2) Uani d . 1 1 . .
    H H41A 1.1123 0.6430 0.6373 0.104 Uiso calc R 1 1 . .
    C C42 0.7775(5) 0.5773(3) 0.8950(4) 0.0636(18) Uani d . 1 1 . .
    C C43 0.7891(5) 0.3628(4) 0.8530(4) 0.083(2) Uani d . 1 1 . .
    H H43A 0.8171 0.3272 0.8883 0.124 Uiso calc R 1 1 . .
    H H43B 0.7239 0.3547 0.8242 0.124 Uiso calc R 1 1 . .
    H H43C 0.7978 0.4020 0.8832 0.124 Uiso calc R 1 1 . .
    C C44 0.9681(5) 0.5663(3) 0.9334(4) 0.0710(19) Uani d . 1 1 . .
    H H44A 1.0313 0.5628 0.9465 0.085 Uiso calc R 1 1 . .
    C C45 0.5130(6) 0.5643(4) 0.8099(6) 0.092(3) Uani d . 1 1 . .
    H H45A 0.4799 0.5833 0.7571 0.110 Uiso calc R 1 1 . .
    C C46 0.9355(6) 0.6026(3) 0.9818(4) 0.078(2) Uani d . 1 1 . .
    H H46A 0.9777 0.6236 1.0266 0.093 Uiso calc R 1 1 . .
    C C47 1.0930(5) 0.3472(4) 0.5980(5) 0.082(2) Uani d . 1 1 . .
    H H47A 1.0493 0.3471 0.5420 0.098 Uiso calc R 1 1 . .
    C C48 1.1323(5) 0.4146(4) 0.6139(5) 0.080(2) Uani d . 1 1 . .
    H H48A 1.1814 0.4141 0.6678 0.096 Uiso calc R 1 1 . .
    C C49 0.6957(5) 0.3883(4) 0.4187(4) 0.086(2) Uani d . 1 1 . .
    H H49A 0.6352 0.3957 0.4176 0.130 Uiso calc R 1 1 . .
    H H49B 0.7025 0.3432 0.4095 0.130 Uiso calc R 1 1 . .
    H H49C 0.7027 0.4137 0.3781 0.130 Uiso calc R 1 1 . .
    C C50 0.9808(6) 0.2245(4) 0.8471(6) 0.104(3) Uani d . 1 1 . .
    H H50A 0.9973 0.1887 0.8805 0.125 Uiso calc R 1 1 . .
    C C51 0.6292(4) 0.3143(3) 0.6436(4) 0.0580(16) Uani d . 1 1 . .
    C C52 0.9369(5) 0.6744(4) 0.6782(5) 0.085(2) Uani d . 1 1 . .
    H H52A 0.9084 0.7088 0.6918 0.102 Uiso calc R 1 1 . .
    C C53 0.9153(5) 0.2685(3) 0.8499(5) 0.081(2) Uani d . 1 1 . .
    H H53A 0.8876 0.2621 0.8849 0.097 Uiso calc R 1 1 . .
    C C54 0.7392(5) 0.2789(3) 0.5959(5) 0.084(2) Uani d . 1 1 . .
    H H54A 0.7950 0.2935 0.5924 0.126 Uiso calc R 1 1 . .
    H H54B 0.6924 0.2708 0.5436 0.126 Uiso calc R 1 1 . .
    H H54C 0.7517 0.2397 0.6265 0.126 Uiso calc R 1 1 . .
    C C55 1.2101(6) 0.3149(5) 0.5481(6) 0.116(3) Uani d . 1 1 . .
    H H55A 1.2603 0.2847 0.5565 0.139 Uiso calc R 1 1 . .
    H H55B 1.1648 0.3102 0.4937 0.139 Uiso calc R 1 1 . .
    C C56 1.2477(6) 0.3828(5) 0.5607(7) 0.113(3) Uani d . 1 1 . .
    H H56A 1.3013 0.3849 0.6112 0.136 Uiso calc R 1 1 . .
    H H56B 1.2685 0.3931 0.5195 0.136 Uiso calc R 1 1 . .
    C C57 1.0206(5) 0.2342(4) 0.7947(5) 0.090(3) Uani d . 1 1 . .
    H H57A 1.0636 0.2042 0.7932 0.109 Uiso calc R 1 1 . .
    C C58 1.1641(5) 0.2978(4) 0.6045(5) 0.093(3) Uani d . 1 1 . .
    H H58A 1.1351 0.2555 0.5910 0.112 Uiso calc R 1 1 . .
    H H58B 1.2108 0.2962 0.6587 0.112 Uiso calc R 1 1 . .
    C C59 0.5801(5) 0.2566(3) 0.6215(4) 0.073(2) Uani d . 1 1 . .
    H H59A 0.5996 0.2240 0.5972 0.088 Uiso calc R 1 1 . .
    C C60 1.0131(6) 0.6856(3) 0.6612(5) 0.091(3) Uani d . 1 1 . .
    H H60A 1.0335 0.7278 0.6607 0.109 Uiso calc R 1 1 . .
    C C64 0.3833(7) 0.6040(5) 0.8373(7) 0.132(4) Uani d . 1 1 . .
    H H64A 0.3552 0.6268 0.7871 0.159 Uiso calc R 1 1 . .
    H H64B 0.3672 0.6272 0.8755 0.159 Uiso calc R 1 1 . .
    C C68 0.3431(8) 0.5361(5) 0.8271(8) 0.143(5) Uani d . 1 1 . .
    H H68A 0.3623 0.5160 0.8788 0.172 Uiso calc R 1 1 . .
    H H68B 0.2759 0.5388 0.8035 0.172 Uiso calc R 1 1 . .
    C C69 0.3723(6) 0.4957(5) 0.7776(6) 0.112(3) Uani d . 1 1 . .
    H H69A 0.3441 0.5117 0.7236 0.135 Uiso calc R 1 1 . .
    H H69B 0.3498 0.4520 0.7776 0.135 Uiso calc R 1 1 . .
    C C71 0.4879(6) 0.6046(5) 0.8652(6) 0.110(3) Uani d . 1 1 . .
    H H71A 0.5095 0.6487 0.8660 0.132 Uiso calc R 1 1 . .
    H H71B 0.5173 0.5872 0.9186 0.132 Uiso calc R 1 1 . .
    C C72 0.2937(6) 0.1233(5) 0.5715(7) 0.134(4) Uani d DU 1 1 . .
    H H72A 0.2939 0.1166 0.6229 0.200 Uiso calc R 1 1 . .
    H H72B 0.2667 0.1647 0.5512 0.200 Uiso calc R 1 1 . .
    H H72C 0.3563 0.1221 0.5758 0.200 Uiso calc R 1 1 . .
    F F1 0.2731(10) 0.3061(4) 0.9481(7) 0.301(7) Uani d . 1 1 . .
    F F2 0.3984(7) 0.2862(6) 0.9409(6) 0.267(5) Uani d . 1 1 . .
    F F3 0.2290(6) 0.3579(4) 0.8329(7) 0.266(6) Uani d . 1 1 . .
    F F4 0.3428(7) 0.3875(4) 0.9315(5) 0.233(4) Uani d . 1 1 . .
    F F5 0.3559(9) 0.3351(5) 0.8342(7) 0.267(6) Uani d . 1 1 . .
    F F6 0.2767(6) 0.2580(4) 0.8468(5) 0.202(3) Uani d . 1 1 . .
    Gd Gd1 0.78621(2) 0.458889(15) 0.683056(19) 0.05067(11) Uani d . 1 1 . .
    N N1 0.6122(4) 0.5603(3) 0.8230(4) 0.0769(17) Uani d . 1 1 . .
    N N2 0.5107(4) 0.4567(3) 0.7546(4) 0.0702(16) Uani d . 1 1 . .
    N N3 1.0625(3) 0.4607(2) 0.6149(3) 0.0592(13) Uani d . 1 1 . .
    N N4 1.0354(4) 0.3387(3) 0.6428(4) 0.0648(15) Uani d . 1 1 . .
    O O1 0.7533(3) 0.5113(2) 0.7804(3) 0.0581(11) Uani d . 1 1 . .
    O O2 0.6459(3) 0.42001(19) 0.6928(3) 0.0596(11) Uani d . 1 1 . .
    O O3 0.9274(3) 0.4990(2) 0.8165(3) 0.0650(12) Uani d . 1 1 . .
    O O4 0.7073(3) 0.3274(2) 0.6334(3) 0.0687(12) Uani d . 1 1 . .
    O O5 0.9064(3) 0.50117(18) 0.6495(2) 0.0510(10) Uani d . 1 1 . .
    O O6 0.9029(3) 0.38335(19) 0.6990(2) 0.0566(10) Uani d . 1 1 . .
    O O7 0.8278(3) 0.59487(19) 0.6900(3) 0.0623(11) Uani d . 1 1 . .
    O O8 0.8311(3) 0.3694(2) 0.7990(3) 0.0659(12) Uani d . 1 1 . .
    O O9 0.5511(3) 0.5546(2) 0.6358(3) 0.0659(12) Uani d . 1 1 . .
    O O10 0.6651(3) 0.5276(2) 0.6023(3) 0.0599(11) Uani d . 1 1 . .
    O O11 0.7443(3) 0.4268(2) 0.5507(3) 0.0613(11) Uani d . 1 1 . .
    O O12 0.8534(3) 0.4006(2) 0.5098(3) 0.0630(12) Uani d . 1 1 . .
    O O13 0.2345(9) 0.0677(6) 0.5128(7) 0.257(5) Uani d DU 1 1 . .
    H H131 0.1778 0.0631 0.4813 0.386 Uiso d R 1 1 . .
    O O14 0.1290(6) 0.1453(5) 0.4517(6) 0.217(4) Uani d U 1 1 . .
    H H142 0.1215 0.1713 0.4139 0.325 Uiso d R 1 1 . .
    H H141 0.0880 0.1261 0.4623 0.325 Uiso d R 1 1 . .
    P P1 0.3108(2) 0.32265(15) 0.88998(18) 0.1102(8) Uani d . 1 1 . .
    Zn Zn2 0.94810(4) 0.41679(3) 0.61748(4) 0.05187(19) Uani d . 1 1 . .
    Zn Zn3 0.61201(5) 0.50326(4) 0.73265(5) 0.0604(2) Uani d . 1 1 . .
loop_
    _atom_site_aniso_label
    _atom_site_aniso_U_11
    _atom_site_aniso_U_22
    _atom_site_aniso_U_33
    _atom_site_aniso_U_12
    _atom_site_aniso_U_13
    _atom_site_aniso_U_23
    C15 0.072(4) 0.045(3) 0.045(4) 0.001(3) 0.024(3) 0.000(3)
    C17 0.061(4) 0.052(4) 0.062(4) -0.007(3) 0.029(3) 0.000(3)
    C19 0.059(4) 0.058(4) 0.066(5) -0.003(3) 0.022(4) 0.010(3)
    C20 0.073(4) 0.048(3) 0.049(4) 0.001(3) 0.020(4) 0.006(3)
    C21 0.059(4) 0.047(3) 0.057(4) -0.004(3) 0.019(3) 0.004(3)
    C22 0.101(6) 0.062(4) 0.076(5) -0.004(4) 0.061(5) -0.009(4)
    C23 0.060(4) 0.068(5) 0.081(5) -0.014(3) 0.034(4) 0.001(4)
    C24 0.065(4) 0.046(3) 0.061(4) -0.005(3) 0.028(3) 0.001(3)
    C25 0.056(3) 0.047(3) 0.044(4) -0.011(3) 0.014(3) 0.004(3)
    C26 0.061(4) 0.070(5) 0.087(5) -0.009(4) 0.040(4) 0.009(4)
    C27 0.105(6) 0.070(5) 0.133(8) -0.005(4) 0.083(6) -0.009(5)
    C28 0.045(3) 0.057(4) 0.052(4) -0.005(3) 0.013(3) 0.003(3)
    C29 0.067(4) 0.049(4) 0.087(5) 0.012(3) 0.032(4) 0.014(4)
    C30 0.054(4) 0.047(4) 0.065(4) -0.004(3) 0.023(3) -0.004(3)
    C31 0.065(4) 0.062(4) 0.101(6) -0.008(4) 0.035(4) 0.010(4)
    C32 0.059(4) 0.063(4) 0.117(7) 0.016(3) 0.044(5) 0.016(5)
    C33 0.063(4) 0.106(6) 0.063(5) 0.002(4) 0.019(4) 0.005(5)
    C34 0.060(4) 0.050(4) 0.060(4) -0.001(3) 0.019(3) 0.010(3)
    C35 0.056(4) 0.097(5) 0.094(6) 0.005(4) 0.041(4) 0.013(5)
    C36 0.055(4) 0.048(3) 0.056(4) -0.010(3) 0.017(3) -0.004(3)
    C37 0.081(5) 0.065(4) 0.094(6) 0.001(4) 0.044(5) -0.009(4)
    C38 0.112(6) 0.061(4) 0.056(5) 0.000(4) 0.038(5) -0.001(4)
    C39 0.069(4) 0.079(5) 0.077(5) 0.013(4) 0.031(4) 0.011(4)
    C40 0.073(5) 0.059(4) 0.108(7) -0.019(4) 0.029(5) 0.000(5)
    C41 0.092(5) 0.078(5) 0.108(7) -0.030(4) 0.060(5) -0.014(5)
    C42 0.092(5) 0.044(4) 0.052(4) -0.004(3) 0.027(4) -0.003(3)
    C43 0.088(5) 0.095(6) 0.076(5) 0.006(4) 0.046(5) 0.016(5)
    C44 0.069(4) 0.063(4) 0.067(5) -0.001(4) 0.014(4) 0.007(4)
    C45 0.087(5) 0.102(6) 0.120(7) -0.010(5) 0.075(6) -0.022(6)
    C46 0.095(6) 0.064(5) 0.056(5) -0.014(4) 0.013(4) -0.007(4)
    C47 0.078(5) 0.071(5) 0.117(7) 0.010(4) 0.061(5) 0.003(5)
    C48 0.076(5) 0.078(5) 0.108(6) 0.009(4) 0.061(5) 0.006(5)
    C49 0.064(4) 0.127(7) 0.060(5) -0.018(4) 0.016(4) -0.023(5)
    C50 0.101(6) 0.084(6) 0.140(8) 0.034(5) 0.061(6) 0.068(6)
    C51 0.059(4) 0.052(4) 0.060(4) 0.000(3) 0.021(3) -0.003(3)
    C52 0.096(6) 0.057(4) 0.106(7) -0.011(4) 0.047(5) -0.018(4)
    C53 0.084(5) 0.066(5) 0.094(6) -0.011(4) 0.039(5) 0.016(4)
    C54 0.091(5) 0.061(4) 0.110(7) -0.004(4) 0.051(5) -0.023(4)
    C55 0.089(6) 0.142(9) 0.137(9) 0.024(6) 0.066(6) -0.006(7)
    C56 0.100(6) 0.117(8) 0.150(9) 0.018(6) 0.079(7) 0.015(7)
    C57 0.089(5) 0.068(5) 0.125(7) 0.029(4) 0.054(6) 0.040(5)
    C58 0.083(5) 0.086(5) 0.130(8) 0.016(4) 0.064(6) 0.010(5)
    C59 0.068(4) 0.058(4) 0.084(5) -0.010(3) 0.023(4) 0.000(4)
    C60 0.108(6) 0.052(4) 0.140(8) -0.033(4) 0.079(6) -0.023(5)
    C64 0.104(7) 0.129(9) 0.182(12) 0.006(6) 0.076(8) -0.032(8)
    C68 0.132(9) 0.125(9) 0.213(14) -0.020(7) 0.113(10) -0.027(9)
    C69 0.108(7) 0.115(7) 0.145(9) -0.029(6) 0.084(7) -0.041(7)
    C71 0.111(7) 0.113(7) 0.117(8) 0.004(6) 0.057(6) -0.022(6)
    C72 0.083(5) 0.135(7) 0.198(9) -0.013(5) 0.073(6) 0.013(7)
    F1 0.56(2) 0.176(8) 0.393(15) 0.020(10) 0.424(16) 0.004(8)
    F2 0.237(10) 0.314(13) 0.179(8) 0.091(10) 0.013(8) 0.008(9)
    F3 0.206(8) 0.193(9) 0.272(12) 0.078(7) -0.030(8) -0.040(8)
    F4 0.324(11) 0.155(7) 0.159(7) -0.036(7) 0.039(7) -0.061(6)
    F5 0.399(15) 0.215(9) 0.345(14) -0.019(10) 0.311(13) 0.025(9)
    F6 0.254(9) 0.143(6) 0.236(9) -0.032(6) 0.127(8) -0.059(6)
    Gd1 0.05211(18) 0.05026(18) 0.0530(2) 0.00167(14) 0.02512(15) -0.00155(16)
    N1 0.087(4) 0.070(4) 0.089(5) -0.010(3) 0.051(4) -0.020(4)
    N2 0.074(4) 0.065(4) 0.087(4) -0.001(3) 0.049(3) -0.004(3)
    N3 0.059(3) 0.056(3) 0.071(4) -0.001(3) 0.035(3) 0.003(3)
    N4 0.061(3) 0.055(3) 0.088(4) 0.010(3) 0.041(3) 0.015(3)
    O1 0.058(2) 0.064(3) 0.055(3) -0.011(2) 0.026(2) -0.014(2)
    O2 0.066(3) 0.049(2) 0.072(3) -0.009(2) 0.036(2) -0.007(2)
    O3 0.062(3) 0.071(3) 0.061(3) -0.001(2) 0.024(2) -0.001(3)
    O4 0.075(3) 0.054(3) 0.087(4) -0.005(2) 0.043(3) -0.010(3)
    O5 0.055(2) 0.044(2) 0.058(3) -0.0039(18) 0.028(2) 0.002(2)
    O6 0.061(2) 0.051(2) 0.064(3) 0.006(2) 0.032(2) 0.009(2)
    O7 0.066(3) 0.049(2) 0.080(3) 0.004(2) 0.037(2) 0.000(2)
    O8 0.082(3) 0.063(3) 0.066(3) 0.004(2) 0.043(3) 0.010(2)
    O9 0.069(3) 0.062(3) 0.075(3) 0.009(2) 0.037(3) 0.002(2)
    O10 0.056(2) 0.057(3) 0.066(3) 0.006(2) 0.025(2) 0.002(2)
    O11 0.059(3) 0.067(3) 0.055(3) -0.001(2) 0.022(2) -0.010(2)
    O12 0.055(3) 0.072(3) 0.061(3) -0.004(2) 0.023(2) -0.015(2)
    O13 0.309(9) 0.271(9) 0.243(9) -0.026(8) 0.165(8) 0.022(7)
    O14 0.206(7) 0.276(9) 0.183(7) 0.028(7) 0.095(6) -0.033(6)
    P1 0.135(2) 0.115(2) 0.098(2) 0.0004(19) 0.065(2) -0.0109(18)
    Zn2 0.0487(4) 0.0502(4) 0.0584(5) 0.0007(3) 0.0239(4) 0.0012(3)
    Zn3 0.0629(5) 0.0566(4) 0.0713(5) -0.0020(4) 0.0374(4) -0.0042(4)
_geom_special_details
;
All e.s.d.'s (except the e.s.d. in the dihedral angle between two l.s. planes)
are estimated using the full covariance matrix. The cell e.s.d.'s are taken
into account individually in the estimation of e.s.d.'s in distances, angles
and torsion angles; correlations between e.s.d.'s in cell parameters are only
used when they are defined by crystal symmetry. An approximate (isotropic)
treatment of cell e.s.d.'s is used for estimating e.s.d.'s involving l.s.
planes.
;
loop_
    _geom_bond_atom_site_label_1
    _geom_bond_atom_site_label_2
    _geom_bond_site_symmetry_2
    _geom_bond_distance
    _geom_bond_publ_flag
    C15 O1 . 1.328(7) ?
    C15 C20 . 1.403(9) ?
    C15 C42 . 1.411(9) ?
    C17 C25 . 1.394(8) ?
    C17 C41 . 1.424(9) ?
    C17 C23 . 1.428(9) ?
    C19 C28 . 1.410(8) ?
    C19 C31 . 1.412(9) ?
    C19 C26 . 1.443(9) ?
    C20 C44 . 1.358(9) ?
    C20 O3 . 1.379(7) ?
    C21 O6 . 1.326(7) ?
    C21 C34 . 1.404(9) ?
    C21 C29 . 1.425(9) ?
    C22 N1 . 1.282(9) ?
    C22 C42 . 1.444(10) ?
    C22 H22A . 0.9300 ?
    C23 N3 . 1.265(8) ?
    C23 H23A . 0.9300 ?
    C24 O7 . 1.371(7) ?
    C24 C52 . 1.393(9) ?
    C24 C25 . 1.426(8) ?
    C25 O5 . 1.333(6) ?
    C26 N2 . 1.277(8) ?
    C26 H26A . 0.9300 ?
    C27 N2 . 1.457(9) ?
    C27 C69 . 1.517(11) ?
    C27 C45 . 1.558(11) ?
    C27 H27A . 0.9800 ?
    C28 O2 . 1.326(7) ?
    C28 C51 . 1.408(8) ?
    C29 C57 . 1.393(9) ?
    C29 C32 . 1.450(10) ?
    C30 O9 . 1.248(7) ?
    C30 O10 . 1.254(7) ?
    C30 C39 . 1.501(9) ?
    C31 C40 . 1.345(10) ?
    C31 H31A . 0.9300 ?
    C32 N4 . 1.255(8) ?
    C32 H32A . 0.9300 ?
    C33 O3 . 1.434(7) ?
    C33 H33A . 0.9600 ?
    C33 H33B . 0.9600 ?
    C33 H33C . 0.9600 ?
    C34 C53 . 1.373(9) ?
    C34 O8 . 1.379(7) ?
    C35 C56 . 1.500(10) ?
    C35 C48 . 1.512(10) ?
    C35 H35A . 0.9700 ?
    C35 H35B . 0.9700 ?
    C36 O11 . 1.234(7) ?
    C36 O12 . 1.267(7) ?
    C36 C49 . 1.524(8) ?
    C37 O7 . 1.422(7) ?
    C37 H37A . 0.9600 ?
    C37 H37B . 0.9600 ?
    C37 H37C . 0.9600 ?
    C38 C46 . 1.341(10) ?
    C38 C42 . 1.409(9) ?
    C38 H38A . 0.9300 ?
    C39 H39A . 0.9600 ?
    C39 H39B . 0.9600 ?
    C39 H39C . 0.9600 ?
    C40 C59 . 1.401(10) ?
    C40 H40A . 0.9300 ?
    C41 C60 . 1.369(10) ?
    C41 H41A . 0.9300 ?
    C43 O8 . 1.415(8) ?
    C43 H43A . 0.9600 ?
    C43 H43B . 0.9600 ?
    C43 H43C . 0.9600 ?
    C44 C46 . 1.417(10) ?
    C44 H44A . 0.9300 ?
    C45 N1 . 1.488(9) ?
    C45 C71 . 1.492(11) ?
    C45 H45A . 0.9800 ?
    C46 H46A . 0.9300 ?
    C47 N4 . 1.473(8) ?
    C47 C58 . 1.485(9) ?
    C47 C48 . 1.502(10) ?
    C47 H47A . 0.9800 ?
    C48 N3 . 1.464(8) ?
    C48 H48A . 0.9800 ?
    C49 H49A . 0.9600 ?
    C49 H49B . 0.9600 ?
    C49 H49C . 0.9600 ?
    C50 C57 . 1.370(11) ?
    C50 C53 . 1.394(10) ?
    C50 H50A . 0.9300 ?
    C51 O4 . 1.351(7) ?
    C51 C59 . 1.388(8) ?
    C52 C60 . 1.384(10) ?
    C52 H52A . 0.9300 ?
    C53 H53A . 0.9300 ?
    C54 O4 . 1.422(7) ?
    C54 H54A . 0.9600 ?
    C54 H54B . 0.9600 ?
    C54 H54C . 0.9600 ?
    C55 C56 . 1.503(12) ?
    C55 C58 . 1.539(11) ?
    C55 H55A . 0.9700 ?
    C55 H55B . 0.9700 ?
    C56 H56A . 0.9700 ?
    C56 H56B . 0.9700 ?
    C57 H57A . 0.9300 ?
    C58 H58A . 0.9700 ?
    C58 H58B . 0.9700 ?
    C59 H59A . 0.9300 ?
    C60 H60A . 0.9300 ?
    C64 C71 . 1.517(12) ?
    C64 C68 . 1.518(13) ?
    C64 H64A . 0.9700 ?
    C64 H64B . 0.9700 ?
    C68 C69 . 1.448(12) ?
    C68 H68A . 0.9700 ?
    C68 H68B . 0.9700 ?
    C69 H69A . 0.9700 ?
    C69 H69B . 0.9700 ?
    C71 H71A . 0.9700 ?
    C71 H71B . 0.9700 ?
    C72 O13 . 1.592(8) ?
    C72 H72A . 0.9600 ?
    C72 H72B . 0.9600 ?
    C72 H72C . 0.9600 ?
    F1 P1 . 1.469(8) ?
    F2 P1 . 1.515(9) ?
    F3 P1 . 1.480(8) ?
    F4 P1 . 1.522(8) ?
    F5 P1 . 1.499(8) ?
    F6 P1 . 1.534(7) ?
    Gd1 O1 . 2.337(4) ?
    Gd1 O6 . 2.340(4) ?
    Gd1 O11 . 2.353(4) ?
    Gd1 O10 . 2.356(4) ?
    Gd1 O5 . 2.394(4) ?
    Gd1 O2 . 2.435(4) ?
    Gd1 O3 . 2.686(4) ?
    Gd1 O8 . 2.696(4) ?
    Gd1 O7 . 2.874(4) ?
    Gd1 Zn2 . 3.3679(8) ?
    Gd1 Zn3 . 3.3697(8) ?
    N1 Zn3 . 2.044(6) ?
    N2 Zn3 . 2.046(6) ?
    N3 Zn2 . 2.041(5) ?
    N4 Zn2 . 2.047(5) ?
    O1 Zn3 . 2.042(4) ?
    O2 Zn3 . 2.027(4) ?
    O5 Zn2 . 2.035(4) ?
    O6 Zn2 . 2.038(4) ?
    O9 Zn3 . 1.960(5) ?
    O12 Zn2 . 1.965(4) ?
    O13 H131 . 0.8500 ?
    O14 H142 . 0.8500 ?
    O14 H141 . 0.8500 ?
loop_
    _geom_angle_atom_site_label_1
    _geom_angle_atom_site_label_2
    _geom_angle_atom_site_label_3
    _geom_angle_site_symmetry_1
    _geom_angle_site_symmetry_3
    _geom_angle
    _geom_angle_publ_flag
    O1 C15 C20 . . 117.5(6) ?
    O1 C15 C42 . . 123.5(6) ?
    C20 C15 C42 . . 119.0(6) ?
    C25 C17 C41 . . 119.2(6) ?
    C25 C17 C23 . . 124.0(6) ?
    C41 C17 C23 . . 116.7(6) ?
    C28 C19 C31 . . 119.4(7) ?
    C28 C19 C26 . . 125.1(6) ?
    C31 C19 C26 . . 115.5(6) ?
    C44 C20 O3 . . 124.7(6) ?
    C44 C20 C15 . . 121.9(7) ?
    O3 C20 C15 . . 113.4(6) ?
    O6 C21 C34 . . 117.5(6) ?
    O6 C21 C29 . . 123.9(6) ?
    C34 C21 C29 . . 118.6(6) ?
    N1 C22 C42 . . 125.0(7) ?
    N1 C22 H22A . . 117.5 ?
    C42 C22 H22A . . 117.5 ?
    N3 C23 C17 . . 129.2(6) ?
    N3 C23 H23A . . 115.4 ?
    C17 C23 H23A . . 115.4 ?
    O7 C24 C52 . . 125.3(6) ?
    O7 C24 C25 . . 114.6(5) ?
    C52 C24 C25 . . 120.1(6) ?
    O5 C25 C17 . . 125.4(6) ?
    O5 C25 C24 . . 115.5(5) ?
    C17 C25 C24 . . 119.0(5) ?
    N2 C26 C19 . . 126.4(6) ?
    N2 C26 H26A . . 116.8 ?
    C19 C26 H26A . . 116.8 ?
    N2 C27 C69 . . 116.4(8) ?
    N2 C27 C45 . . 108.1(6) ?
    C69 C27 C45 . . 108.3(7) ?
    N2 C27 H27A . . 107.9 ?
    C69 C27 H27A . . 107.9 ?
    C45 C27 H27A . . 107.9 ?
    O2 C28 C51 . . 117.3(5) ?
    O2 C28 C19 . . 124.4(6) ?
    C51 C28 C19 . . 118.2(6) ?
    C57 C29 C21 . . 117.7(7) ?
    C57 C29 C32 . . 118.6(6) ?
    C21 C29 C32 . . 123.7(6) ?
    O9 C30 O10 . . 123.6(6) ?
    O9 C30 C39 . . 117.3(6) ?
    O10 C30 C39 . . 119.1(6) ?
    C40 C31 C19 . . 120.9(7) ?
    C40 C31 H31A . . 119.5 ?
    C19 C31 H31A . . 119.5 ?
    N4 C32 C29 . . 126.2(6) ?
    N4 C32 H32A . . 116.9 ?
    C29 C32 H32A . . 116.9 ?
    O3 C33 H33A . . 109.5 ?
    O3 C33 H33B . . 109.5 ?
    H33A C33 H33B . . 109.5 ?
    O3 C33 H33C . . 109.5 ?
    H33A C33 H33C . . 109.5 ?
    H33B C33 H33C . . 109.5 ?
    C53 C34 O8 . . 125.1(7) ?
    C53 C34 C21 . . 121.9(6) ?
    O8 C34 C21 . . 113.0(5) ?
    C56 C35 C48 . . 111.6(7) ?
    C56 C35 H35A . . 109.3 ?
    C48 C35 H35A . . 109.3 ?
    C56 C35 H35B . . 109.3 ?
    C48 C35 H35B . . 109.3 ?
    H35A C35 H35B . . 108.0 ?
    O11 C36 O12 . . 124.8(6) ?
    O11 C36 C49 . . 118.5(6) ?
    O12 C36 C49 . . 116.7(6) ?
    O7 C37 H37A . . 109.5 ?
    O7 C37 H37B . . 109.5 ?
    H37A C37 H37B . . 109.5 ?
    O7 C37 H37C . . 109.5 ?
    H37A C37 H37C . . 109.5 ?
    H37B C37 H37C . . 109.5 ?
    C46 C38 C42 . . 122.0(7) ?
    C46 C38 H38A . . 119.0 ?
    C42 C38 H38A . . 119.0 ?
    C30 C39 H39A . . 109.5 ?
    C30 C39 H39B . . 109.5 ?
    H39A C39 H39B . . 109.5 ?
    C30 C39 H39C . . 109.5 ?
    H39A C39 H39C . . 109.5 ?
    H39B C39 H39C . . 109.5 ?
    C31 C40 C59 . . 120.9(7) ?
    C31 C40 H40A . . 119.5 ?
    C59 C40 H40A . . 119.5 ?
    C60 C41 C17 . . 120.7(7) ?
    C60 C41 H41A . . 119.6 ?
    C17 C41 H41A . . 119.6 ?
    C38 C42 C15 . . 117.9(7) ?
    C38 C42 C22 . . 117.1(7) ?
    C15 C42 C22 . . 125.0(6) ?
    O8 C43 H43A . . 109.5 ?
    O8 C43 H43B . . 109.5 ?
    H43A C43 H43B . . 109.5 ?
    O8 C43 H43C . . 109.5 ?
    H43A C43 H43C . . 109.5 ?
    H43B C43 H43C . . 109.5 ?
    C20 C44 C46 . . 118.8(7) ?
    C20 C44 H44A . . 120.6 ?
    C46 C44 H44A . . 120.6 ?
    N1 C45 C71 . . 118.7(7) ?
    N1 C45 C27 . . 107.0(6) ?
    C71 C45 C27 . . 111.9(7) ?
    N1 C45 H45A . . 106.1 ?
    C71 C45 H45A . . 106.1 ?
    C27 C45 H45A . . 106.1 ?
    C38 C46 C44 . . 120.5(7) ?
    C38 C46 H46A . . 119.8 ?
    C44 C46 H46A . . 119.8 ?
    N4 C47 C58 . . 119.7(7) ?
    N4 C47 C48 . . 107.6(6) ?
    C58 C47 C48 . . 112.5(6) ?
    N4 C47 H47A . . 105.3 ?
    C58 C47 H47A . . 105.3 ?
    C48 C47 H47A . . 105.3 ?
    N3 C48 C47 . . 110.5(6) ?
    N3 C48 C35 . . 114.9(6) ?
    C47 C48 C35 . . 112.2(7) ?
    N3 C48 H48A . . 106.2 ?
    C47 C48 H48A . . 106.2 ?
    C35 C48 H48A . . 106.2 ?
    C36 C49 H49A . . 109.5 ?
    C36 C49 H49B . . 109.5 ?
    H49A C49 H49B . . 109.5 ?
    C36 C49 H49C . . 109.5 ?
    H49A C49 H49C . . 109.5 ?
    H49B C49 H49C . . 109.5 ?
    C57 C50 C53 . . 119.7(7) ?
    C57 C50 H50A . . 120.2 ?
    C53 C50 H50A . . 120.2 ?
    O4 C51 C59 . . 124.2(6) ?
    O4 C51 C28 . . 114.8(5) ?
    C59 C51 C28 . . 121.0(6) ?
    C60 C52 C24 . . 120.2(7) ?
    C60 C52 H52A . . 119.9 ?
    C24 C52 H52A . . 119.9 ?
    C34 C53 C50 . . 119.3(7) ?
    C34 C53 H53A . . 120.3 ?
    C50 C53 H53A . . 120.3 ?
    O4 C54 H54A . . 109.5 ?
    O4 C54 H54B . . 109.5 ?
    H54A C54 H54B . . 109.5 ?
    O4 C54 H54C . . 109.5 ?
    H54A C54 H54C . . 109.5 ?
    H54B C54 H54C . . 109.5 ?
    C56 C55 C58 . . 112.1(8) ?
    C56 C55 H55A . . 109.2 ?
    C58 C55 H55A . . 109.2 ?
    C56 C55 H55B . . 109.2 ?
    C58 C55 H55B . . 109.2 ?
    H55A C55 H55B . . 107.9 ?
    C35 C56 C55 . . 113.8(7) ?
    C35 C56 H56A . . 108.8 ?
    C55 C56 H56A . . 108.8 ?
    C35 C56 H56B . . 108.8 ?
    C55 C56 H56B . . 108.8 ?
    H56A C56 H56B . . 107.7 ?
    C50 C57 C29 . . 122.7(7) ?
    C50 C57 H57A . . 118.6 ?
    C29 C57 H57A . . 118.6 ?
    C47 C58 C55 . . 110.0(7) ?
    C47 C58 H58A . . 109.7 ?
    C55 C58 H58A . . 109.7 ?
    C47 C58 H58B . . 109.7 ?
    C55 C58 H58B . . 109.7 ?
    H58A C58 H58B . . 108.2 ?
    C51 C59 C40 . . 119.2(7) ?
    C51 C59 H59A . . 120.4 ?
    C40 C59 H59A . . 120.4 ?
    C41 C60 C52 . . 120.5(7) ?
    C41 C60 H60A . . 119.7 ?
    C52 C60 H60A . . 119.7 ?
    C71 C64 C68 . . 113.0(9) ?
    C71 C64 H64A . . 109.0 ?
    C68 C64 H64A . . 109.0 ?
    C71 C64 H64B . . 109.0 ?
    C68 C64 H64B . . 109.0 ?
    H64A C64 H64B . . 107.8 ?
    C69 C68 C64 . . 112.6(9) ?
    C69 C68 H68A . . 109.1 ?
    C64 C68 H68A . . 109.1 ?
    C69 C68 H68B . . 109.1 ?
    C64 C68 H68B . . 109.1 ?
    H68A C68 H68B . . 107.8 ?
    C68 C69 C27 . . 113.6(9) ?
    C68 C69 H69A . . 108.9 ?
    C27 C69 H69A . . 108.9 ?
    C68 C69 H69B . . 108.9 ?
    C27 C69 H69B . . 108.9 ?
    H69A C69 H69B . . 107.7 ?
    C45 C71 C64 . . 108.9(8) ?
    C45 C71 H71A . . 109.9 ?
    C64 C71 H71A . . 109.9 ?
    C45 C71 H71B . . 109.9 ?
    C64 C71 H71B . . 109.9 ?
    H71A C71 H71B . . 108.3 ?
    O13 C72 H72A . . 109.5 ?
    O13 C72 H72B . . 109.5 ?
    H72A C72 H72B . . 109.5 ?
    O13 C72 H72C . . 109.5 ?
    H72A C72 H72C . . 109.5 ?
    H72B C72 H72C . . 109.5 ?
    O1 Gd1 O6 . . 128.77(15) ?
    O1 Gd1 O11 . . 151.18(15) ?
    O6 Gd1 O11 . . 79.19(15) ?
    O1 Gd1 O10 . . 80.13(15) ?
    O6 Gd1 O10 . . 150.90(15) ?
    O11 Gd1 O10 . . 72.75(15) ?
    O1 Gd1 O5 . . 118.96(14) ?
    O6 Gd1 O5 . . 66.83(13) ?
    O11 Gd1 O5 . . 75.26(14) ?
    O10 Gd1 O5 . . 98.10(14) ?
    O1 Gd1 O2 . . 66.18(14) ?
    O6 Gd1 O2 . . 117.80(13) ?
    O11 Gd1 O2 . . 96.33(14) ?
    O10 Gd1 O2 . . 73.61(14) ?
    O5 Gd1 O2 . . 169.83(14) ?
    O1 Gd1 O3 . . 60.92(14) ?
    O6 Gd1 O3 . . 77.05(14) ?
    O11 Gd1 O3 . . 144.44(14) ?
    O10 Gd1 O3 . . 123.19(14) ?
    O5 Gd1 O3 . . 71.23(13) ?
    O2 Gd1 O3 . . 118.10(14) ?
    O1 Gd1 O8 . . 76.86(14) ?
    O6 Gd1 O8 . . 60.53(13) ?
    O11 Gd1 O8 . . 120.28(14) ?
    O10 Gd1 O8 . . 142.69(14) ?
    O5 Gd1 O8 . . 118.69(13) ?
    O2 Gd1 O8 . . 70.35(14) ?
    O3 Gd1 O8 . . 68.51(14) ?
    O1 Gd1 O7 . . 68.47(14) ?
    O6 Gd1 O7 . . 119.41(13) ?
    O11 Gd1 O7 . . 106.41(14) ?
    O10 Gd1 O7 . . 63.37(13) ?
    O5 Gd1 O7 . . 57.58(12) ?
    O2 Gd1 O7 . . 121.16(13) ?
    O3 Gd1 O7 . . 64.52(13) ?
    O8 Gd1 O7 . . 130.82(13) ?
    O1 Gd1 Zn2 . . 147.29(10) ?
    O6 Gd1 Zn2 . . 36.53(10) ?
    O11 Gd1 Zn2 . . 58.79(10) ?
    O10 Gd1 Zn2 . . 117.82(11) ?
    O5 Gd1 Zn2 . . 36.68(9) ?
    O2 Gd1 Zn2 . . 142.45(10) ?
    O3 Gd1 Zn2 . . 86.76(10) ?
    O8 Gd1 Zn2 . . 96.93(9) ?
    O7 Gd1 Zn2 . . 94.24(9) ?
    O1 Gd1 Zn3 . . 36.59(10) ?
    O6 Gd1 Zn3 . . 146.88(10) ?
    O11 Gd1 Zn3 . . 116.70(10) ?
    O10 Gd1 Zn3 . . 57.79(11) ?
    O5 Gd1 Zn3 . . 142.85(9) ?
    O2 Gd1 Zn3 . . 36.61(9) ?
    O3 Gd1 Zn3 . . 97.40(10) ?
    O8 Gd1 Zn3 . . 86.88(9) ?
    O7 Gd1 Zn3 . . 85.43(9) ?
    Zn2 Gd1 Zn3 . . 175.19(2) ?
    C22 N1 C45 . . 126.0(7) ?
    C22 N1 Zn3 . . 129.0(5) ?
    C45 N1 Zn3 . . 104.7(5) ?
    C26 N2 C27 . . 120.0(6) ?
    C26 N2 Zn3 . . 125.2(5) ?
    C27 N2 Zn3 . . 113.8(5) ?
    C23 N3 C48 . . 121.9(6) ?
    C23 N3 Zn2 . . 124.1(5) ?
    C48 N3 Zn2 . . 113.1(4) ?
    C32 N4 C47 . . 123.6(6) ?
    C32 N4 Zn2 . . 128.7(5) ?
    C47 N4 Zn2 . . 107.0(4) ?
    C15 O1 Zn3 . . 129.2(4) ?
    C15 O1 Gd1 . . 130.3(4) ?
    Zn3 O1 Gd1 . . 100.39(17) ?
    C28 O2 Zn3 . . 126.2(4) ?
    C28 O2 Gd1 . . 136.1(4) ?
    Zn3 O2 Gd1 . . 97.65(15) ?
    C20 O3 C33 . . 117.7(5) ?
    C20 O3 Gd1 . . 117.0(4) ?
    C33 O3 Gd1 . . 124.8(4) ?
    C51 O4 C54 . . 117.2(5) ?
    C25 O5 Zn2 . . 125.4(4) ?
    C25 O5 Gd1 . . 135.8(4) ?
    Zn2 O5 Gd1 . . 98.68(15) ?
    C21 O6 Zn2 . . 128.7(4) ?
    C21 O6 Gd1 . . 130.9(4) ?
    Zn2 O6 Gd1 . . 100.36(16) ?
    C24 O7 C37 . . 115.9(5) ?
    C24 O7 Gd1 . . 116.1(3) ?
    C37 O7 Gd1 . . 127.6(4) ?
    C34 O8 C43 . . 116.6(5) ?
    C34 O8 Gd1 . . 117.4(4) ?
    C43 O8 Gd1 . . 125.6(4) ?
    C30 O9 Zn3 . . 116.3(4) ?
    C30 O10 Gd1 . . 148.9(4) ?
    C36 O11 Gd1 . . 147.9(4) ?
    C36 O12 Zn2 . . 116.5(4) ?
    C72 O13 H131 . . 134.9 ?
    H142 O14 H141 . . 128.6 ?
    F1 P1 F3 . . 97.9(7) ?
    F1 P1 F5 . . 174.9(7) ?
    F3 P1 F5 . . 87.1(7) ?
    F1 P1 F2 . . 88.4(7) ?
    F3 P1 F2 . . 173.5(7) ?
    F5 P1 F2 . . 86.6(6) ?
    F1 P1 F4 . . 89.2(6) ?
    F3 P1 F4 . . 86.4(5) ?
    F5 P1 F4 . . 92.4(6) ?
    F2 P1 F4 . . 95.4(6) ?
    F1 P1 F6 . . 91.0(6) ?
    F3 P1 F6 . . 92.3(5) ?
    F5 P1 F6 . . 87.5(5) ?
    F2 P1 F6 . . 85.8(6) ?
    F4 P1 F6 . . 178.8(6) ?
    O12 Zn2 O5 . . 103.75(17) ?
    O12 Zn2 O6 . . 109.85(18) ?
    O5 Zn2 O6 . . 79.60(16) ?
    O12 Zn2 N3 . . 111.4(2) ?
    O5 Zn2 N3 . . 91.34(18) ?
    O6 Zn2 N3 . . 138.8(2) ?
    O12 Zn2 N4 . . 105.0(2) ?
    O5 Zn2 N4 . . 151.2(2) ?
    O6 Zn2 N4 . . 88.47(19) ?
    N3 Zn2 N4 . . 80.5(2) ?
    O12 Zn2 Gd1 . . 91.96(13) ?
    O5 Zn2 Gd1 . . 44.64(10) ?
    O6 Zn2 Gd1 . . 43.11(11) ?
    N3 Zn2 Gd1 . . 134.92(15) ?
    N4 Zn2 Gd1 . . 131.45(16) ?
    O9 Zn3 O2 . . 103.26(18) ?
    O9 Zn3 O1 . . 112.88(18) ?
    O2 Zn3 O1 . . 79.67(17) ?
    O9 Zn3 N1 . . 105.7(2) ?
    O2 Zn3 N1 . . 151.0(2) ?
    O1 Zn3 N1 . . 88.1(2) ?
    O9 Zn3 N2 . . 107.8(2) ?
    O2 Zn3 N2 . . 91.1(2) ?
    O1 Zn3 N2 . . 139.3(2) ?
    N1 Zn3 N2 . . 81.1(2) ?
    O9 Zn3 Gd1 . . 92.65(13) ?
    O2 Zn3 Gd1 . . 45.74(11) ?
    O1 Zn3 Gd1 . . 43.02(12) ?
    N1 Zn3 Gd1 . . 130.82(18) ?
    N2 Zn3 Gd1 . . 136.11(16) ?
loop_
    _geom_torsion_atom_site_label_1
    _geom_torsion_atom_site_label_2
    _geom_torsion_atom_site_label_3
    _geom_torsion_atom_site_label_4
    _geom_torsion_site_symmetry_1
    _geom_torsion_site_symmetry_2
    _geom_torsion_site_symmetry_3
    _geom_torsion_site_symmetry_4
    _geom_torsion
    _geom_torsion_publ_flag
    O1 C15 C20 C44 . . . . 179.7(6) ?
    C42 C15 C20 C44 . . . . -1.3(9) ?
    O1 C15 C20 O3 . . . . -1.1(8) ?
    C42 C15 C20 O3 . . . . 177.9(5) ?
    C25 C17 C23 N3 . . . . 8.3(12) ?
    C41 C17 C23 N3 . . . . -175.8(8) ?
    C41 C17 C25 O5 . . . . 178.9(6) ?
    C23 C17 C25 O5 . . . . -5.2(10) ?
    C41 C17 C25 C24 . . . . -2.3(10) ?
    C23 C17 C25 C24 . . . . 173.5(6) ?
    O7 C24 C25 O5 . . . . 1.4(8) ?
    C52 C24 C25 O5 . . . . -177.8(6) ?
    O7 C24 C25 C17 . . . . -177.5(5) ?
    C52 C24 C25 C17 . . . . 3.3(10) ?
    C28 C19 C26 N2 . . . . 13.6(12) ?
    C31 C19 C26 N2 . . . . -169.6(7) ?
    C31 C19 C28 O2 . . . . 177.4(6) ?
    C26 C19 C28 O2 . . . . -5.8(10) ?
    C31 C19 C28 C51 . . . . -3.6(9) ?
    C26 C19 C28 C51 . . . . 173.1(6) ?
    O6 C21 C29 C57 . . . . -178.2(6) ?
    C34 C21 C29 C57 . . . . 2.3(10) ?
    O6 C21 C29 C32 . . . . 4.3(11) ?
    C34 C21 C29 C32 . . . . -175.2(7) ?
    C28 C19 C31 C40 . . . . -1.4(11) ?
    C26 C19 C31 C40 . . . . -178.4(7) ?
    C57 C29 C32 N4 . . . . 176.2(8) ?
    C21 C29 C32 N4 . . . . -6.3(13) ?
    O6 C21 C34 C53 . . . . 178.3(6) ?
    C29 C21 C34 C53 . . . . -2.1(10) ?
    O6 C21 C34 O8 . . . . -2.6(8) ?
    C29 C21 C34 O8 . . . . 177.0(6) ?
    C19 C31 C40 C59 . . . . 4.8(12) ?
    C25 C17 C41 C60 . . . . -1.4(12) ?
    C23 C17 C41 C60 . . . . -177.6(8) ?
    C46 C38 C42 C15 . . . . 1.0(10) ?
    C46 C38 C42 C22 . . . . 178.0(7) ?
    O1 C15 C42 C38 . . . . 179.5(6) ?
    C20 C15 C42 C38 . . . . 0.5(9) ?
    O1 C15 C42 C22 . . . . 2.7(10) ?
    C20 C15 C42 C22 . . . . -176.2(6) ?
    N1 C22 C42 C38 . . . . 178.8(7) ?
    N1 C22 C42 C15 . . . . -4.4(11) ?
    O3 C20 C44 C46 . . . . -178.6(6) ?
    C15 C20 C44 C46 . . . . 0.6(10) ?
    N2 C27 C45 N1 . . . . -43.8(9) ?
    C69 C27 C45 N1 . . . . -170.8(7) ?
    N2 C27 C45 C71 . . . . -175.5(7) ?
    C69 C27 C45 C71 . . . . 57.6(11) ?
    C42 C38 C46 C44 . . . . -1.8(11) ?
    C20 C44 C46 C38 . . . . 1.0(11) ?
    N4 C47 C48 N3 . . . . -40.2(9) ?
    C58 C47 C48 N3 . . . . -174.1(7) ?
    N4 C47 C48 C35 . . . . -169.9(6) ?
    C58 C47 C48 C35 . . . . 56.2(10) ?
    C56 C35 C48 N3 . . . . -178.7(7) ?
    C56 C35 C48 C47 . . . . -51.3(10) ?
    O2 C28 C51 O4 . . . . 3.6(8) ?
    C19 C28 C51 O4 . . . . -175.4(6) ?
    O2 C28 C51 C59 . . . . -175.7(6) ?
    C19 C28 C51 C59 . . . . 5.3(10) ?
    O7 C24 C52 C60 . . . . -179.6(7) ?
    C25 C24 C52 C60 . . . . -0.5(12) ?
    O8 C34 C53 C50 . . . . -177.8(7) ?
    C21 C34 C53 C50 . . . . 1.2(11) ?
    C57 C50 C53 C34 . . . . -0.5(13) ?
    C48 C35 C56 C55 . . . . 49.7(12) ?
    C58 C55 C56 C35 . . . . -51.2(12) ?
    C53 C50 C57 C29 . . . . 0.7(14) ?
    C21 C29 C57 C50 . . . . -1.6(13) ?
    C32 C29 C57 C50 . . . . 176.0(8) ?
    N4 C47 C58 C55 . . . . 176.0(7) ?
    C48 C47 C58 C55 . . . . -56.2(11) ?
    C56 C55 C58 C47 . . . . 53.5(11) ?
    O4 C51 C59 C40 . . . . 178.7(6) ?
    C28 C51 C59 C40 . . . . -2.1(10) ?
    C31 C40 C59 C51 . . . . -3.1(11) ?
    C17 C41 C60 C52 . . . . 4.3(14) ?
    C24 C52 C60 C41 . . . . -3.4(14) ?
    C71 C64 C68 C69 . . . . -52.3(15) ?
    C64 C68 C69 C27 . . . . 52.9(14) ?
    N2 C27 C69 C68 . . . . -176.6(8) ?
    C45 C27 C69 C68 . . . . -54.6(12) ?
    N1 C45 C71 C64 . . . . 177.0(8) ?
    C27 C45 C71 C64 . . . . -57.6(11) ?
    C68 C64 C71 C45 . . . . 54.2(13) ?
    C42 C22 N1 C45 . . . . 178.3(7) ?
    C42 C22 N1 Zn3 . . . . 5.4(11) ?
    C71 C45 N1 C22 . . . . 7.3(13) ?
    C27 C45 N1 C22 . . . . -120.5(8) ?
    C71 C45 N1 Zn3 . . . . -178.4(7) ?
    C27 C45 N1 Zn3 . . . . 53.9(7) ?
    C19 C26 N2 C27 . . . . -174.8(7) ?
    C19 C26 N2 Zn3 . . . . -6.9(11) ?
    C69 C27 N2 C26 . . . . -55.9(11) ?
    C45 C27 N2 C26 . . . . -178.0(7) ?
    C69 C27 N2 Zn3 . . . . 134.9(7) ?
    C45 C27 N2 Zn3 . . . . 12.7(9) ?
    C17 C23 N3 C48 . . . . -170.2(7) ?
    C17 C23 N3 Zn2 . . . . -1.9(11) ?
    C47 C48 N3 C23 . . . . -178.9(7) ?
    C35 C48 N3 C23 . . . . -50.6(10) ?
    C47 C48 N3 Zn2 . . . . 11.7(8) ?
    C35 C48 N3 Zn2 . . . . 139.9(6) ?
    C29 C32 N4 C47 . . . . 175.8(7) ?
    C29 C32 N4 Zn2 . . . . 6.7(12) ?
    C58 C47 N4 C32 . . . . 8.7(12) ?
    C48 C47 N4 C32 . . . . -121.3(8) ?
    C58 C47 N4 Zn2 . . . . 179.8(6) ?
    C48 C47 N4 Zn2 . . . . 49.9(7) ?
    C20 C15 O1 Zn3 . . . . 176.8(4) ?
    C42 C15 O1 Zn3 . . . . -2.2(8) ?
    C20 C15 O1 Gd1 . . . . -8.2(8) ?
    C42 C15 O1 Gd1 . . . . 172.9(4) ?
    O6 Gd1 O1 C15 . . . . 47.8(5) ?
    O11 Gd1 O1 C15 . . . . -148.3(4) ?
    O10 Gd1 O1 C15 . . . . -128.4(5) ?
    O5 Gd1 O1 C15 . . . . -34.6(5) ?
    O2 Gd1 O1 C15 . . . . 155.2(5) ?
    O3 Gd1 O1 C15 . . . . 8.6(4) ?
    O8 Gd1 O1 C15 . . . . 81.1(5) ?
    O7 Gd1 O1 C15 . . . . -63.3(5) ?
    Zn2 Gd1 O1 C15 . . . . -1.1(6) ?
    Zn3 Gd1 O1 C15 . . . . -176.1(6) ?
    O6 Gd1 O1 Zn3 . . . . -136.08(16) ?
    O11 Gd1 O1 Zn3 . . . . 27.8(4) ?
    O10 Gd1 O1 Zn3 . . . . 47.67(17) ?
    O5 Gd1 O1 Zn3 . . . . 141.52(15) ?
    O2 Gd1 O1 Zn3 . . . . -28.66(15) ?
    O3 Gd1 O1 Zn3 . . . . -175.2(2) ?
    O8 Gd1 O1 Zn3 . . . . -102.74(18) ?
    O7 Gd1 O1 Zn3 . . . . 112.81(19) ?
    Zn2 Gd1 O1 Zn3 . . . . 174.96(5) ?
    C51 C28 O2 Zn3 . . . . 174.1(4) ?
    C19 C28 O2 Zn3 . . . . -6.9(9) ?
    C51 C28 O2 Gd1 . . . . -5.0(9) ?
    C19 C28 O2 Gd1 . . . . 173.9(4) ?
    O1 Gd1 O2 C28 . . . . -152.0(6) ?
    O6 Gd1 O2 C28 . . . . -29.3(6) ?
    O11 Gd1 O2 C28 . . . . 51.8(6) ?
    O10 Gd1 O2 C28 . . . . 121.7(6) ?
    O5 Gd1 O2 C28 . . . . 85.6(9) ?
    O3 Gd1 O2 C28 . . . . -119.0(5) ?
    O8 Gd1 O2 C28 . . . . -68.1(5) ?
    O7 Gd1 O2 C28 . . . . 165.3(5) ?
    Zn2 Gd1 O2 C28 . . . . 7.1(6) ?
    Zn3 Gd1 O2 C28 . . . . 179.3(7) ?
    O1 Gd1 O2 Zn3 . . . . 28.65(16) ?
    O6 Gd1 O2 Zn3 . . . . 151.40(15) ?
    O11 Gd1 O2 Zn3 . . . . -127.51(17) ?
    O10 Gd1 O2 Zn3 . . . . -57.60(17) ?
    O5 Gd1 O2 Zn3 . . . . -93.8(7) ?
    O3 Gd1 O2 Zn3 . . . . 61.7(2) ?
    O8 Gd1 O2 Zn3 . . . . 112.56(19) ?
    O7 Gd1 O2 Zn3 . . . . -14.0(2) ?
    Zn2 Gd1 O2 Zn3 . . . . -172.17(4) ?
    C44 C20 O3 C33 . . . . -0.8(9) ?
    C15 C20 O3 C33 . . . . 180.0(6) ?
    C44 C20 O3 Gd1 . . . . -173.2(5) ?
    C15 C20 O3 Gd1 . . . . 7.6(6) ?
    O1 Gd1 O3 C20 . . . . -8.0(4) ?
    O6 Gd1 O3 C20 . . . . -157.7(4) ?
    O11 Gd1 O3 C20 . . . . 153.1(4) ?
    O10 Gd1 O3 C20 . . . . 45.3(4) ?
    O5 Gd1 O3 C20 . . . . 132.7(4) ?
    O2 Gd1 O3 C20 . . . . -42.8(4) ?
    O8 Gd1 O3 C20 . . . . -94.5(4) ?
    O7 Gd1 O3 C20 . . . . 70.5(4) ?
    Zn2 Gd1 O3 C20 . . . . 166.7(4) ?
    Zn3 Gd1 O3 C20 . . . . -10.9(4) ?
    O1 Gd1 O3 C33 . . . . -179.8(5) ?
    O6 Gd1 O3 C33 . . . . 30.6(5) ?
    O11 Gd1 O3 C33 . . . . -18.7(6) ?
    O10 Gd1 O3 C33 . . . . -126.5(5) ?
    O5 Gd1 O3 C33 . . . . -39.1(5) ?
    O2 Gd1 O3 C33 . . . . 145.4(5) ?
    O8 Gd1 O3 C33 . . . . 93.7(5) ?
    O7 Gd1 O3 C33 . . . . -101.3(5) ?
    Zn2 Gd1 O3 C33 . . . . -5.1(5) ?
    Zn3 Gd1 O3 C33 . . . . 177.4(5) ?
    C59 C51 O4 C54 . . . . 1.6(10) ?
    C28 C51 O4 C54 . . . . -177.7(6) ?
    C17 C25 O5 Zn2 . . . . -3.1(8) ?
    C24 C25 O5 Zn2 . . . . 178.0(4) ?
    C17 C25 O5 Gd1 . . . . 170.7(4) ?
    C24 C25 O5 Gd1 . . . . -8.1(8) ?
    O1 Gd1 O5 C25 . . . . -24.8(5) ?
    O6 Gd1 O5 C25 . . . . -147.6(5) ?
    O11 Gd1 O5 C25 . . . . 128.0(5) ?
    O10 Gd1 O5 C25 . . . . 58.3(5) ?
    O2 Gd1 O5 C25 . . . . 93.2(9) ?
    O3 Gd1 O5 C25 . . . . -64.0(5) ?
    O8 Gd1 O5 C25 . . . . -115.2(5) ?
    O7 Gd1 O5 C25 . . . . 7.1(5) ?
    Zn2 Gd1 O5 C25 . . . . -174.9(6) ?
    Zn3 Gd1 O5 C25 . . . . 13.1(6) ?
    O1 Gd1 O5 Zn2 . . . . 150.10(15) ?
    O6 Gd1 O5 Zn2 . . . . 27.30(15) ?
    O11 Gd1 O5 Zn2 . . . . -57.05(16) ?
    O10 Gd1 O5 Zn2 . . . . -126.74(16) ?
    O2 Gd1 O5 Zn2 . . . . -91.9(7) ?
    O3 Gd1 O5 Zn2 . . . . 110.87(18) ?
    O8 Gd1 O5 Zn2 . . . . 59.71(19) ?
    O7 Gd1 O5 Zn2 . . . . -177.9(2) ?
    Zn3 Gd1 O5 Zn2 . . . . -172.02(4) ?
    C34 C21 O6 Zn2 . . . . 176.5(4) ?
    C29 C21 O6 Zn2 . . . . -3.1(9) ?
    C34 C21 O6 Gd1 . . . . -5.7(8) ?
    C29 C21 O6 Gd1 . . . . 174.7(5) ?
    O1 Gd1 O6 C21 . . . . 45.0(5) ?
    O11 Gd1 O6 C21 . . . . -127.2(5) ?
    O10 Gd1 O6 C21 . . . . -142.7(5) ?
    O5 Gd1 O6 C21 . . . . 154.3(5) ?
    O2 Gd1 O6 C21 . . . . -35.7(5) ?
    O3 Gd1 O6 C21 . . . . 79.4(5) ?
    O8 Gd1 O6 C21 . . . . 7.0(5) ?
    O7 Gd1 O6 C21 . . . . 129.9(5) ?
    Zn2 Gd1 O6 C21 . . . . -178.3(6) ?
    Zn3 Gd1 O6 C21 . . . . -4.2(6) ?
    O1 Gd1 O6 Zn2 . . . . -136.78(16) ?
    O11 Gd1 O6 Zn2 . . . . 51.05(17) ?
    O10 Gd1 O6 Zn2 . . . . 35.6(4) ?
    O5 Gd1 O6 Zn2 . . . . -27.41(15) ?
    O2 Gd1 O6 Zn2 . . . . 142.55(15) ?
    O3 Gd1 O6 Zn2 . . . . -102.29(17) ?
    O8 Gd1 O6 Zn2 . . . . -174.7(2) ?
    O7 Gd1 O6 Zn2 . . . . -51.8(2) ?
    Zn3 Gd1 O6 Zn2 . . . . 174.04(4) ?
    C52 C24 O7 C37 . . . . 9.7(10) ?
    C25 C24 O7 C37 . . . . -169.5(6) ?
    C52 C24 O7 Gd1 . . . . -177.5(6) ?
    C25 C24 O7 Gd1 . . . . 3.4(7) ?
    O1 Gd1 O7 C24 . . . . 145.4(4) ?
    O6 Gd1 O7 C24 . . . . 22.0(4) ?
    O11 Gd1 O7 C24 . . . . -64.6(4) ?
    O10 Gd1 O7 C24 . . . . -125.1(4) ?
    O5 Gd1 O7 C24 . . . . -4.7(4) ?
    O2 Gd1 O7 C24 . . . . -172.8(4) ?
    O3 Gd1 O7 C24 . . . . 78.4(4) ?
    O8 Gd1 O7 C24 . . . . 97.0(4) ?
    Zn2 Gd1 O7 C24 . . . . -6.0(4) ?
    Zn3 Gd1 O7 C24 . . . . 178.9(4) ?
    O1 Gd1 O7 C37 . . . . -42.7(5) ?
    O6 Gd1 O7 C37 . . . . -166.1(5) ?
    O11 Gd1 O7 C37 . . . . 107.3(5) ?
    O10 Gd1 O7 C37 . . . . 46.8(5) ?
    O5 Gd1 O7 C37 . . . . 167.2(6) ?
    O2 Gd1 O7 C37 . . . . -0.9(6) ?
    O3 Gd1 O7 C37 . . . . -109.7(5) ?
    O8 Gd1 O7 C37 . . . . -91.1(5) ?
    Zn2 Gd1 O7 C37 . . . . 165.9(5) ?
    Zn3 Gd1 O7 C37 . . . . -9.2(5) ?
    C53 C34 O8 C43 . . . . -0.3(9) ?
    C21 C34 O8 C43 . . . . -179.4(6) ?
    C53 C34 O8 Gd1 . . . . -173.0(5) ?
    C21 C34 O8 Gd1 . . . . 7.8(7) ?
    O1 Gd1 O8 C34 . . . . -157.9(4) ?
    O6 Gd1 O8 C34 . . . . -7.4(4) ?
    O11 Gd1 O8 C34 . . . . 47.2(4) ?
    O10 Gd1 O8 C34 . . . . 148.7(4) ?
    O5 Gd1 O8 C34 . . . . -41.9(4) ?
    O2 Gd1 O8 C34 . . . . 133.0(4) ?
    O3 Gd1 O8 C34 . . . . -94.3(4) ?
    O7 Gd1 O8 C34 . . . . -112.3(4) ?
    Zn2 Gd1 O8 C34 . . . . -10.6(4) ?
    Zn3 Gd1 O8 C34 . . . . 166.5(4) ?
    O1 Gd1 O8 C43 . . . . 30.0(5) ?
    O6 Gd1 O8 C43 . . . . -179.5(6) ?
    O11 Gd1 O8 C43 . . . . -124.9(5) ?
    O10 Gd1 O8 C43 . . . . -23.4(6) ?
    O5 Gd1 O8 C43 . . . . 146.1(5) ?
    O2 Gd1 O8 C43 . . . . -39.0(5) ?
    O3 Gd1 O8 C43 . . . . 93.6(5) ?
    O7 Gd1 O8 C43 . . . . 75.6(5) ?
    Zn2 Gd1 O8 C43 . . . . 177.4(5) ?
    Zn3 Gd1 O8 C43 . . . . -5.6(5) ?
    O10 C30 O9 Zn3 . . . . -7.7(8) ?
    C39 C30 O9 Zn3 . . . . 173.1(4) ?
    O9 C30 O10 Gd1 . . . . 13.5(12) ?
    C39 C30 O10 Gd1 . . . . -167.3(5) ?
    O1 Gd1 O10 C30 . . . . -39.6(8) ?
    O6 Gd1 O10 C30 . . . . 146.4(7) ?
    O11 Gd1 O10 C30 . . . . 130.5(8) ?
    O5 Gd1 O10 C30 . . . . -157.8(8) ?
    O2 Gd1 O10 C30 . . . . 28.3(8) ?
    O3 Gd1 O10 C30 . . . . -84.9(8) ?
    O8 Gd1 O10 C30 . . . . 12.9(9) ?
    O7 Gd1 O10 C30 . . . . -110.4(8) ?
    Zn2 Gd1 O10 C30 . . . . 169.5(7) ?
    Zn3 Gd1 O10 C30 . . . . -8.2(7) ?
    O12 C36 O11 Gd1 . . . . -3.1(12) ?
    C49 C36 O11 Gd1 . . . . 173.7(6) ?
    O1 Gd1 O11 C36 . . . . 160.9(7) ?
    O6 Gd1 O11 C36 . . . . -31.8(8) ?
    O10 Gd1 O11 C36 . . . . 140.4(8) ?
    O5 Gd1 O11 C36 . . . . 36.8(8) ?
    O2 Gd1 O11 C36 . . . . -149.0(8) ?
    O3 Gd1 O11 C36 . . . . 16.9(9) ?
    O8 Gd1 O11 C36 . . . . -78.1(8) ?
    O7 Gd1 O11 C36 . . . . 85.9(8) ?
    Zn2 Gd1 O11 C36 . . . . 1.0(7) ?
    Zn3 Gd1 O11 C36 . . . . 179.0(7) ?
    O11 C36 O12 Zn2 . . . . 3.3(8) ?
    C49 C36 O12 Zn2 . . . . -173.5(5) ?
    C36 O12 Zn2 O5 . . . . -45.7(5) ?
    C36 O12 Zn2 O6 . . . . 38.0(5) ?
    C36 O12 Zn2 N3 . . . . -142.7(4) ?
    C36 O12 Zn2 N4 . . . . 131.9(4) ?
    C36 O12 Zn2 Gd1 . . . . -2.1(4) ?
    C25 O5 Zn2 O12 . . . . -105.7(4) ?
    Gd1 O5 Zn2 O12 . . . . 78.60(18) ?
    C25 O5 Zn2 O6 . . . . 146.2(5) ?
    Gd1 O5 Zn2 O6 . . . . -29.49(15) ?
    C25 O5 Zn2 N3 . . . . 6.6(5) ?
    Gd1 O5 Zn2 N3 . . . . -169.00(19) ?
    C25 O5 Zn2 N4 . . . . 79.1(6) ?
    Gd1 O5 Zn2 N4 . . . . -96.5(4) ?
    C25 O5 Zn2 Gd1 . . . . 175.7(5) ?
    C21 O6 Zn2 O12 . . . . 107.7(5) ?
    Gd1 O6 Zn2 O12 . . . . -70.6(2) ?
    C21 O6 Zn2 O5 . . . . -151.3(5) ?
    Gd1 O6 Zn2 O5 . . . . 30.40(16) ?
    C21 O6 Zn2 N3 . . . . -71.3(6) ?
    Gd1 O6 Zn2 N3 . . . . 110.4(3) ?
    C21 O6 Zn2 N4 . . . . 2.4(5) ?
    Gd1 O6 Zn2 N4 . . . . -176.0(2) ?
    C21 O6 Zn2 Gd1 . . . . 178.3(6) ?
    C23 N3 Zn2 O12 . . . . 101.1(6) ?
    C48 N3 Zn2 O12 . . . . -89.8(5) ?
    C23 N3 Zn2 O5 . . . . -4.3(6) ?
    C48 N3 Zn2 O5 . . . . 164.9(5) ?
    C23 N3 Zn2 O6 . . . . -79.9(7) ?
    C48 N3 Zn2 O6 . . . . 89.2(5) ?
    C23 N3 Zn2 N4 . . . . -156.5(6) ?
    C48 N3 Zn2 N4 . . . . 12.7(5) ?
    C23 N3 Zn2 Gd1 . . . . -15.2(7) ?
    C48 N3 Zn2 Gd1 . . . . 154.0(4) ?
    C32 N4 Zn2 O12 . . . . -114.3(7) ?
    C47 N4 Zn2 O12 . . . . 75.2(5) ?
    C32 N4 Zn2 O5 . . . . 60.8(8) ?
    C47 N4 Zn2 O5 . . . . -109.7(5) ?
    C32 N4 Zn2 O6 . . . . -4.1(7) ?
    C47 N4 Zn2 O6 . . . . -174.7(5) ?
    C32 N4 Zn2 N3 . . . . 136.0(7) ?
    C47 N4 Zn2 N3 . . . . -34.5(5) ?
    C32 N4 Zn2 Gd1 . . . . -7.8(8) ?
    C47 N4 Zn2 Gd1 . . . . -178.3(4) ?
    O1 Gd1 Zn2 O12 . . . . -161.5(2) ?
    O6 Gd1 Zn2 O12 . . . . 117.4(2) ?
    O11 Gd1 Zn2 O12 . . . . 0.70(18) ?
    O10 Gd1 Zn2 O12 . . . . -43.91(17) ?
    O5 Gd1 Zn2 O12 . . . . -107.7(2) ?
    O2 Gd1 Zn2 O12 . . . . 55.5(2) ?
    O3 Gd1 Zn2 O12 . . . . -170.07(16) ?
    O8 Gd1 Zn2 O12 . . . . 122.05(16) ?
    O7 Gd1 Zn2 O12 . . . . -105.94(16) ?
    O1 Gd1 Zn2 O5 . . . . -53.8(3) ?
    O6 Gd1 Zn2 O5 . . . . -134.9(2) ?
    O11 Gd1 Zn2 O5 . . . . 108.4(2) ?
    O10 Gd1 Zn2 O5 . . . . 63.8(2) ?
    O2 Gd1 Zn2 O5 . . . . 163.2(2) ?
    O3 Gd1 Zn2 O5 . . . . -62.39(19) ?
    O8 Gd1 Zn2 O5 . . . . -130.27(19) ?
    O7 Gd1 Zn2 O5 . . . . 1.75(18) ?
    O1 Gd1 Zn2 O6 . . . . 81.1(3) ?
    O11 Gd1 Zn2 O6 . . . . -116.7(2) ?
    O10 Gd1 Zn2 O6 . . . . -161.3(2) ?
    O5 Gd1 Zn2 O6 . . . . 134.9(2) ?
    O2 Gd1 Zn2 O6 . . . . -61.9(2) ?
    O3 Gd1 Zn2 O6 . . . . 72.5(2) ?
    O8 Gd1 Zn2 O6 . . . . 4.6(2) ?
    O7 Gd1 Zn2 O6 . . . . 136.64(19) ?
    O1 Gd1 Zn2 N3 . . . . -38.2(3) ?
    O6 Gd1 Zn2 N3 . . . . -119.3(3) ?
    O11 Gd1 Zn2 N3 . . . . 124.0(3) ?
    O10 Gd1 Zn2 N3 . . . . 79.4(2) ?
    O5 Gd1 Zn2 N3 . . . . 15.6(3) ?
    O2 Gd1 Zn2 N3 . . . . 178.8(3) ?
    O3 Gd1 Zn2 N3 . . . . -46.8(2) ?
    O8 Gd1 Zn2 N3 . . . . -114.6(2) ?
    O7 Gd1 Zn2 N3 . . . . 17.4(2) ?
    O1 Gd1 Zn2 N4 . . . . 86.5(3) ?
    O6 Gd1 Zn2 N4 . . . . 5.4(3) ?
    O11 Gd1 Zn2 N4 . . . . -111.3(3) ?
    O10 Gd1 Zn2 N4 . . . . -155.9(2) ?
    O5 Gd1 Zn2 N4 . . . . 140.3(3) ?
    O2 Gd1 Zn2 N4 . . . . -56.5(3) ?
    O3 Gd1 Zn2 N4 . . . . 77.9(2) ?
    O8 Gd1 Zn2 N4 . . . . 10.0(2) ?
    O7 Gd1 Zn2 N4 . . . . 142.0(2) ?
    C30 O9 Zn3 O2 . . . . -42.1(5) ?
    C30 O9 Zn3 O1 . . . . 42.1(5) ?
    C30 O9 Zn3 N1 . . . . 136.8(5) ?
    C30 O9 Zn3 N2 . . . . -137.7(4) ?
    C30 O9 Zn3 Gd1 . . . . 2.9(4) ?
    C28 O2 Zn3 O9 . . . . -98.8(5) ?
    Gd1 O2 Zn3 O9 . . . . 80.60(19) ?
    C28 O2 Zn3 O1 . . . . 149.9(5) ?
    Gd1 O2 Zn3 O1 . . . . -30.69(16) ?
    C28 O2 Zn3 N1 . . . . 83.4(6) ?
    Gd1 O2 Zn3 N1 . . . . -97.2(4) ?
    C28 O2 Zn3 N2 . . . . 9.8(5) ?
    Gd1 O2 Zn3 N2 . . . . -170.8(2) ?
    C28 O2 Zn3 Gd1 . . . . -179.4(6) ?
    C15 O1 Zn3 O9 . . . . 108.4(5) ?
    Gd1 O1 Zn3 O9 . . . . -67.8(2) ?
    C15 O1 Zn3 O2 . . . . -151.4(5) ?
    Gd1 O1 Zn3 O2 . . . . 32.39(17) ?
    C15 O1 Zn3 N1 . . . . 2.1(5) ?
    Gd1 O1 Zn3 N1 . . . . -174.0(2) ?
    C15 O1 Zn3 N2 . . . . -71.9(6) ?
    Gd1 O1 Zn3 N2 . . . . 112.0(3) ?
    C15 O1 Zn3 Gd1 . . . . 176.2(6) ?
    C22 N1 Zn3 O9 . . . . -117.0(7) ?
    C45 N1 Zn3 O9 . . . . 68.9(5) ?
    C22 N1 Zn3 O2 . . . . 60.8(8) ?
    C45 N1 Zn3 O2 . . . . -113.3(6) ?
    C22 N1 Zn3 O1 . . . . -3.7(7) ?
    C45 N1 Zn3 O1 . . . . -177.9(5) ?
    C22 N1 Zn3 N2 . . . . 136.9(7) ?
    C45 N1 Zn3 N2 . . . . -37.2(5) ?
    C22 N1 Zn3 Gd1 . . . . -9.1(8) ?
    C45 N1 Zn3 Gd1 . . . . 176.8(4) ?
    C26 N2 Zn3 O9 . . . . 101.2(6) ?
    C27 N2 Zn3 O9 . . . . -90.2(6) ?
    C26 N2 Zn3 O2 . . . . -3.1(7) ?
    C27 N2 Zn3 O2 . . . . 165.5(5) ?
    C26 N2 Zn3 O1 . . . . -78.5(7) ?
    C27 N2 Zn3 O1 . . . . 90.1(6) ?
    C26 N2 Zn3 N1 . . . . -155.0(7) ?
    C27 N2 Zn3 N1 . . . . 13.6(6) ?
    C26 N2 Zn3 Gd1 . . . . -12.6(8) ?
    C27 N2 Zn3 Gd1 . . . . 156.0(5) ?
    O1 Gd1 Zn3 O9 . . . . 121.4(2) ?
    O6 Gd1 Zn3 O9 . . . . -156.8(2) ?
    O11 Gd1 Zn3 O9 . . . . -44.04(18) ?
    O10 Gd1 Zn3 O9 . . . . 0.79(18) ?
    O5 Gd1 Zn3 O9 . . . . 57.0(2) ?
    O2 Gd1 Zn3 O9 . . . . -106.0(2) ?
    O3 Gd1 Zn3 O9 . . . . 125.58(16) ?
    O8 Gd1 Zn3 O9 . . . . -166.57(16) ?
    O7 Gd1 Zn3 O9 . . . . 62.04(16) ?
    O1 Gd1 Zn3 O2 . . . . -132.6(2) ?
    O6 Gd1 Zn3 O2 . . . . -50.8(3) ?
    O11 Gd1 Zn3 O2 . . . . 62.0(2) ?
    O10 Gd1 Zn3 O2 . . . . 106.8(2) ?
    O5 Gd1 Zn3 O2 . . . . 163.0(2) ?
    O3 Gd1 Zn3 O2 . . . . -128.4(2) ?
    O8 Gd1 Zn3 O2 . . . . -60.6(2) ?
    O7 Gd1 Zn3 O2 . . . . 168.0(2) ?
    O6 Gd1 Zn3 O1 . . . . 81.8(3) ?
    O11 Gd1 Zn3 O1 . . . . -165.4(2) ?
    O10 Gd1 Zn3 O1 . . . . -120.6(2) ?
    O5 Gd1 Zn3 O1 . . . . -64.3(2) ?
    O2 Gd1 Zn3 O1 . . . . 132.6(2) ?
    O3 Gd1 Zn3 O1 . . . . 4.2(2) ?
    O8 Gd1 Zn3 O1 . . . . 72.0(2) ?
    O7 Gd1 Zn3 O1 . . . . -59.3(2) ?
    O1 Gd1 Zn3 N1 . . . . 7.9(3) ?
    O6 Gd1 Zn3 N1 . . . . 89.7(3) ?
    O11 Gd1 Zn3 N1 . . . . -157.5(3) ?
    O10 Gd1 Zn3 N1 . . . . -112.7(3) ?
    O5 Gd1 Zn3 N1 . . . . -56.5(3) ?
    O2 Gd1 Zn3 N1 . . . . 140.5(3) ?
    O3 Gd1 Zn3 N1 . . . . 12.1(3) ?
    O8 Gd1 Zn3 N1 . . . . 79.9(3) ?
    O7 Gd1 Zn3 N1 . . . . -51.5(3) ?
    O1 Gd1 Zn3 N2 . . . . -119.3(3) ?
    O6 Gd1 Zn3 N2 . . . . -37.5(3) ?
    O11 Gd1 Zn3 N2 . . . . 75.3(3) ?
    O10 Gd1 Zn3 N2 . . . . 120.1(3) ?
    O5 Gd1 Zn3 N2 . . . . 176.4(3) ?
    O2 Gd1 Zn3 N2 . . . . 13.3(3) ?
    O3 Gd1 Zn3 N2 . . . . -115.1(3) ?
    O8 Gd1 Zn3 N2 . . . . -47.2(3) ?
    O7 Gd1 Zn3 N2 . . . . -178.6(3) ?
data_global
_journal_date_recd_electronic     2012-10-24
_journal_date_accepted     2012-11-09
_journal_name_full     'Acta Crystallographica, Section E'
_journal_year     2012
_journal_volume     68
_journal_issue     12
_journal_page_first     m1500
_journal_page_last     m1501
_journal_paper_category     QM
_journal_paper_doi     10.1107/S160053681204634X
_journal_coeditor_code     PV2601
_publ_contact_author_name     'Wen-Bin, Sun'
_publ_contact_author_address
;
Key Laboratory of Functional Inorganic Material Chemistry (HLJU),
Ministry of Education, School of Chemistry and Materials Science
Heilongjiang University
Harbin 150080
People's Republic of China
;
_publ_contact_author_email     sunwbchem@gmail.com
_publ_contact_author_fax     '86 451 8660 8042'
_publ_contact_author_phone     '86 451 8660 8042'
_publ_section_title
;
A salen-type trinuclear Zn~2~Gd complex
;
loop_
    _publ_author_name
    _publ_author_address
    'Tian, Yong-Mei'
;
Key Laboratory of Functional Inorganic Material Chemistry (HLJU),
Ministry of Education, School of Chemistry and Materials Science
Heilongjiang University
Harbin 150080
People's Republic of China
;
    'Li, Hong-Feng'
;
Key Laboratory of Functional Inorganic Material Chemistry (HLJU),
Ministry of Education, School of Chemistry and Materials Science
Heilongjiang University
Harbin 150080
People's Republic of China
;
    'Han, Bing-Lu'
;
Key Laboratory of Functional Inorganic Material Chemistry (HLJU),
Ministry of Education, School of Chemistry and Materials Science
Heilongjiang University
Harbin 150080
People's Republic of China
;
    'Zhang, Qian'
;
Key Laboratory of Functional Inorganic Material Chemistry (HLJU),
Ministry of Education, School of Chemistry and Materials Science
Heilongjiang University
Harbin 150080
People's Republic of China
;
    'Sun, Wen-Bin'
;
Key Laboratory of Functional Inorganic Material Chemistry (HLJU),
Ministry of Education, School of Chemistry and Materials Science
Heilongjiang University
Harbin 150080
People's Republic of China
;
