# Supplementary material for: A salen-type trinuclear Zn2Gd complex
Source: Acta Crystallogr Sect E Struct Rep Online. 2012 Nov 17;68(Pt 12):m1500–1. doi: 10.1107/S160053681204634X (PMC3588752; doi:10.1107/S160053681204634X)
Supplement: Supplementary file 2 [file e-68-m1500-Isup2.hkl]

# 
# h,k,l, Fc-squared, Fo-squared, sigma(Fo-squared) and status flag 
# 
data_I
_shelx_title ' YL8 in P2(1)/n' 
_shelx_refln_list_code          4 
_shelx_F_calc_maximum      600.91 
_exptl_crystal_F_000      2748.00 
_reflns_d_resolution_high  0.7481 
 
loop_ 
 _symmetry_equiv_pos_as_xyz 
 'x, y, z' 
 '-x+1/2, y+1/2, -z+1/2' 
 '-x, -y, -z' 
 'x-1/2, -y-1/2, z-1/2' 
 
_cell_length_a    15.8127 
_cell_length_b    20.6405 
_cell_length_c    18.5036 
_cell_angle_alpha  90.000 
_cell_angle_beta  114.369 
_cell_angle_gamma  90.000 
 
_shelx_F_squared_multiplier     1.000 
 
loop_ 
 _refln_index_h 
 _refln_index_k 
 _refln_index_l 
 _refln_F_squared_calc 
 _refln_F_squared_meas 
 _refln_F_squared_sigma 
 _refln_observed_status 
   2   0   0     3326.32     4531.08     82.53 o 
   4   0   0    24196.44    24445.75    414.57 o 
   6   0   0    11051.14    11644.22    225.09 o 
   8   0   0     1462.33     1638.26     98.70 o 
  10   0   0     4121.94     3660.74    154.26 o 
  12   0   0     6907.24     7217.88    303.70 o 
  14   0   0      710.68      549.05    146.97 o 
  16   0   0      739.47      309.27    221.51 o 
  18   0   0      743.93      338.53    275.84 o 
   1   1   0    11470.92    10773.50    141.40 o 
   2   1   0     1460.02     1323.51     36.87 o 
   3   1   0      955.16     1052.87     95.31 o 
   4   1   0        3.94      -11.60     25.61 o 
   5   1   0    31273.95    33063.39    397.43 o 
   6   1   0     5399.69     5473.93     99.40 o 
   7   1   0   110035.05   111827.28   1131.97 o 
   8   1   0      233.21      143.24     49.22 o 
   9   1   0      405.88      399.15     50.99 o 
  10   1   0       29.64       22.17     46.65 o 
  11   1   0     7653.12     7262.15    191.27 o 
  12   1   0       81.38       64.63     77.28 o 
  13   1   0     1055.48     1102.81    113.00 o 
  14   1   0      101.82      166.50    105.68 o 
  15   1   0      282.39      438.83    162.54 o 
  16   1   0        1.18     -110.39    145.73 o 
  17   1   0      342.43      297.75    181.59 o 
  18   1   0       39.65      166.70    183.15 o 
  19   1   0      378.16      249.63    206.80 o 
   0   2   0   253438.92   264060.72   6399.42 o 
   1   2   0     2719.57     4201.60     83.45 o 
   2   2   0     6823.97     6944.74    108.93 o 
   3   2   0     1577.18     1870.30     71.78 o 
   4   2   0      729.28      912.91     51.99 o 
   5   2   0     3135.13     2838.77     76.63 o 
   6   2   0     9077.42     8635.28    147.78 o 
   7   2   0      458.82      471.13     59.65 o 
   8   2   0      263.52      409.80     47.54 o 
   9   2   0       17.19      -34.19     42.48 o 
  10   2   0     1012.84      775.25     65.96 o 
  11   2   0      863.70      854.96     73.38 o 
  12   2   0     5191.13     5380.04    190.04 o 
  13   2   0     3662.65     3861.73    175.47 o 
  14   2   0      384.91      285.66    110.07 o 
  15   2   0      252.10       75.80    111.56 o 
  16   2   0      478.98      530.64    174.29 o 
  17   2   0      228.18     -154.12    154.12 o 
  18   2   0      423.05      311.73    206.88 o 
  19   2   0        1.38     -181.73    181.73 o 
   1   3   0     3745.59     4646.04     81.22 o 
   2   3   0     6228.40     5856.14     92.14 o 
   3   3   0     2685.62     2347.63     86.26 o 
   4   3   0      317.00      332.61     42.27 o 
   5   3   0    31684.36    29197.74    406.01 o 
   6   3   0    35150.06    35767.23    438.77 o 
   7   3   0    20944.86    21588.72    296.68 o 
   8   3   0     2957.33     3673.91    108.18 o 
   9   3   0     1512.46     2098.72    131.15 o 
  10   3   0     2426.89     2434.49     96.07 o 
  11   3   0      754.31      748.48     72.73 o 
  12   3   0     2450.98     2251.16    118.72 o 
  13   3   0      412.51      495.52     94.99 o 
  14   3   0      442.38      237.22    109.85 o 
  15   3   0      438.07      446.19    125.35 o 
  16   3   0        1.76     -105.74    198.52 o 
  17   3   0      698.48      586.59    196.51 o 
  18   3   0      393.83      406.56    202.03 o 
  19   3   0       12.06      -65.80    288.38 o 
   0   4   0      106.54      545.77     61.65 o 
   1   4   0    51046.30    52562.59    585.69 o 
   2   4   0     2818.92     3194.76     89.68 o 
   3   4   0    43389.73    42855.04    557.02 o 
   4   4   0      316.90      608.87     50.38 o 
   5   4   0    18993.47    17538.17    271.74 o 
   6   4   0     5906.70     6704.89    149.87 o 
   7   4   0     1619.16     1577.11     76.01 o 
   8   4   0     3950.97     4456.97    119.05 o 
   9   4   0      133.29        0.57     47.31 o 
  10   4   0     7020.30     6194.81    169.93 o 
  11   4   0     1317.92     1204.43     81.35 o 
  12   4   0      330.42      378.76     77.25 o 
  13   4   0     5675.10     6336.37    248.49 o 
  14   4   0      266.87      296.71    115.00 o 
  15   4   0      828.45      734.29    139.09 o 
  16   4   0      123.87      183.52    164.78 o 
  17   4   0      615.69     1025.01    214.24 o 
  18   4   0       34.89      146.68    183.15 o 
   1   5   0     8358.16     9223.27    164.61 o 
   2   5   0    12164.37    10881.96    159.03 o 
   3   5   0    11360.89    11945.90    175.02 o 
   4   5   0     1084.59     1082.75     63.21 o 
   5   5   0     5747.86     4958.41    122.60 o 
   6   5   0    29198.83    27926.72    408.58 o 
   7   5   0     1559.24     2063.36     86.36 o 
   8   5   0    14474.74    15135.69    240.09 o 
   9   5   0     1067.93     1417.57     84.78 o 
  10   5   0     9152.03     9804.23    197.80 o 
  11   5   0      918.96      755.93     82.40 o 
  12   5   0      772.63      967.01     93.05 o 
  13   5   0     1276.67     1193.57    142.49 o 
  14   5   0       24.35      -55.01     99.60 o 
  15   5   0      143.04      339.64    147.04 o 
  16   5   0       77.53       20.90    153.67 o 
  17   5   0      406.47      502.43    478.54 o 
  18   5   0      560.10      506.30    206.61 o 
   0   6   0     1535.15     1501.65    160.27 o 
   1   6   0     4048.24     4545.11     96.08 o 
   2   6   0     4756.81     5271.62    121.35 o 
   3   6   0    65850.28    65726.20    748.02 o 
   4   6   0    16810.71    16476.60    262.28 o 
   5   6   0     4344.09     4370.40    149.00 o 
   6   6   0     3402.61     3529.95    121.80 o 
   7   6   0     1647.71     1957.93     85.87 o 
   8   6   0     2340.01     2303.42    120.84 o 
   9   6   0      582.15      524.88     68.02 o 
  10   6   0     8269.88     8798.48    282.62 o 
  11   6   0     2446.66     2634.53    120.47 o 
  12   6   0       10.12       80.03     80.23 o 
  13   6   0     3580.80     3782.68    214.64 o 
  14   6   0      115.30      138.88    185.95 o 
  15   6   0     1958.81     2094.98    184.82 o 
  16   6   0       46.67     -111.49    121.34 o 
  17   6   0      208.97      207.55    174.29 o 
  18   6   0        9.87     -171.96    171.96 o 
   1   7   0     6191.29     5360.88    109.40 o 
   2   7   0     5159.39     5005.22    107.28 o 
   3   7   0     2266.40     1647.54     85.94 o 
   4   7   0    20528.86    19547.44    306.23 o 
   5   7   0       26.73       80.69     49.36 o 
   6   7   0     3420.69     2997.29    115.49 o 
   7   7   0       16.24      -26.78     54.47 o 
   8   7   0    14366.58    13876.12    233.93 o 
   9   7   0       79.50      235.90     63.12 o 
  10   7   0     2576.74     2634.05    118.97 o 
  11   7   0     1395.35     1672.10    106.59 o 
  12   7   0        9.62       76.65     93.22 o 
  13   7   0     1142.96      964.20    138.88 o 
  14   7   0      115.87       -1.74    108.56 o 
  15   7   0        3.19     -110.94    110.94 o 
  16   7   0      288.60      365.60    152.17 o 
  17   7   0      183.16      171.14    168.98 o 
  18   7   0      216.45      283.32    195.71 o 
   0   8   0     2594.88     3209.27    109.46 o 
   1   8   0     8492.47     8670.15    159.03 o 
   2   8   0     2635.18     2651.20     87.90 o 
   3   8   0    24518.63    25720.68    338.18 o 
   4   8   0    26214.63    26276.28    350.15 o 
   5   8   0      504.38      505.20     78.88 o 
   6   8   0     2353.02     2146.29    106.86 o 
   7   8   0       42.94       20.45     59.53 o 
   8   8   0     8383.32     7497.74    173.86 o 
   9   8   0     2548.35     2628.99    116.67 o 
  10   8   0     1316.02     1446.92     98.77 o 
  11   8   0     5256.81     5442.87    220.39 o 
  12   8   0     2553.69     2610.53    180.43 o 
  13   8   0      867.88      957.34    138.43 o 
  14   8   0      879.14     1138.44    151.59 o 
  15   8   0     2347.14     1974.85    187.33 o 
  16   8   0       35.97       76.66    127.99 o 
  17   8   0       67.61      171.35    259.12 o 
  18   8   0       46.18     -263.30    263.30 o 
   1   9   0     3033.53     2664.04     90.97 o 
   2   9   0     2319.85     2987.00     95.83 o 
   3   9   0      610.03      538.06     55.54 o 
   4   9   0    43164.41    46797.51    574.18 o 
   5   9   0     4176.59     4670.89    144.39 o 
   6   9   0      117.99       46.98     59.03 o 
   7   9   0     3443.29     3776.03    145.31 o 
   8   9   0     8416.08     8479.89    183.19 o 
   9   9   0     7615.31     7961.10    185.63 o 
  10   9   0      962.21      985.90     92.03 o 
  11   9   0     1830.12     2263.45    136.38 o 
  12   9   0      265.52      283.67    106.70 o 
  13   9   0      523.04      412.67    119.53 o 
  14   9   0       47.40      -70.74    109.23 o 
  15   9   0        8.02       47.34    122.72 o 
  16   9   0      320.79      275.53    180.29 o 
  17   9   0        4.57       31.82    240.31 o 
  18   9   0       64.18     -280.02    280.02 o 
   0  10   0      288.77       93.37     69.03 o 
   1  10   0     3724.86     3903.40    131.66 o 
   2  10   0    15954.36    15409.61    239.51 o 
   3  10   0     6488.76     6513.32    172.00 o 
   4  10   0    23561.79    24005.66    340.21 o 
   5  10   0      672.29      536.95     74.99 o 
   6  10   0       90.77      -29.49     58.83 o 
   7  10   0      173.90      163.51     72.80 o 
   8  10   0     2632.71     2746.88    116.94 o 
   9  10   0     4368.36     4564.66    149.39 o 
  10  10   0     1970.16     1898.45    113.75 o 
  11  10   0     1776.94     1899.28    130.32 o 
  12  10   0     1049.42     1195.64    155.72 o 
  13  10   0      160.81      105.62    116.96 o 
  14  10   0     2097.26     1993.89    239.32 o 
  15  10   0     1039.92     1097.74    267.48 o 
  16  10   0      682.66      686.10    206.45 o 
  17  10   0       12.77      -98.07    190.18 o 
   1  11   0      221.18      120.35     45.44 o 
   2  11   0     1029.63     1084.57     73.45 o 
   3  11   0    32436.44    34325.78    452.52 o 
   4  11   0     4263.19     4228.86    155.69 o 
   5  11   0     8726.17     9349.37    219.18 o 
   6  11   0      141.56       62.03     69.41 o 
   7  11   0     4377.16     3795.21    159.88 o 
   8  11   0     1360.33     1037.68     86.48 o 
   9  11   0    14724.25    14933.75    303.09 o 
  10  11   0      817.30      654.91     88.84 o 
  11  11   0      334.88      264.86     86.59 o 
  12  11   0        8.54       81.68    135.08 o 
  13  11   0      110.37     -134.25    134.25 o 
  14  11   0      174.48       18.48    168.14 o 
  15  11   0       92.80       84.92    217.33 o 
  16  11   0       95.41      187.69    193.97 o 
  17  11   0      186.82      239.20    242.40 o 
   0  12   0     1166.93      940.28    156.73 o 
   1  12   0      819.72     1010.23     95.35 o 
   2  12   0    23148.11    23542.50    340.88 o 
   3  12   0      170.60      214.77     60.84 o 
   4  12   0     8501.89     8840.52    190.99 o 
   5  12   0       21.30       89.55     67.22 o 
   6  12   0      456.16      494.34     86.50 o 
   7  12   0       44.07       38.71     77.43 o 
   8  12   0      424.50      654.14     81.83 o 
   9  12   0       40.48       -8.25     70.96 o 
  10  12   0     3977.74     4391.28    223.87 o 
  11  12   0       85.53      -98.84     98.84 o 
  12  12   0      344.26      516.24    167.17 o 
  13  12   0      274.45      123.35    225.69 o 
  14  12   0     2037.43     2155.00    258.81 o 
  15  12   0       10.27      -55.74    179.11 o 
  16  12   0      790.99     1004.25    242.72 o 
  17  12   0        0.11     -184.73    184.73 o 
   1  13   0      362.05      446.93     63.69 o 
   2  13   0      105.49      -19.07     54.23 o 
   3  13   0    16406.71    15787.82    272.24 o 
   4  13   0      860.45     1064.58     91.35 o 
   5  13   0     2372.42     2371.65    121.22 o 
   6  13   0       55.84      139.89     81.10 o 
   7  13   0     2028.19     2258.54    236.96 o 
   8  13   0      306.68      312.37     97.49 o 
   9  13   0    11630.67    12165.17    295.22 o 
  10  13   0       94.34      107.66    108.80 o 
  11  13   0       53.97       75.66    109.10 o 
  12  13   0        3.55     -136.82    136.82 o 
  13  13   0        0.57     -181.80    181.80 o 
  14  13   0       31.34      105.90    177.62 o 
  15  13   0       24.31     -171.96    171.96 o 
  16  13   0      111.07      229.60    208.83 o 
   0  14   0     1379.71     1443.93    156.29 o 
   1  14   0     1974.22     2332.06    134.14 o 
   2  14   0    15008.19    15863.33    516.30 o 
   3  14   0     6191.75     6309.17    236.39 o 
   4  14   0     2373.91     2573.93    125.55 o 
   5  14   0     1590.98     1446.96    105.20 o 
   6  14   0      604.77      432.65     96.49 o 
   7  14   0      754.64      765.53    110.80 o 
   8  14   0     1858.01     1881.05    143.80 o 
   9  14   0      147.90      211.34    111.58 o 
  10  14   0     1986.90     1956.98    175.73 o 
  11  14   0     1516.66     1304.97    195.79 o 
  12  14   0      323.86      274.16    172.86 o 
  13  14   0       24.50     -152.31    152.31 o 
  14  14   0     1900.14     2018.82    267.44 o 
  15  14   0      289.74      271.81    205.29 o 
  16  14   0      285.11      240.93    269.57 o 
   1  15   0     1964.49     1886.81    199.67 o 
   2  15   0       16.87      102.63     93.39 o 
   3  15   0     4357.89     4362.17    254.83 o 
   4  15   0     9727.82     9018.58    197.79 o 
   5  15   0      246.07      170.38     79.29 o 
   6  15   0      355.89      211.51    132.71 o 
   7  15   0     2457.90     2617.25    160.17 o 
   8  15   0     3114.11     3219.00    175.96 o 
   9  15   0     3260.33     3796.60    222.38 o 
  10  15   0     1054.80     1057.30    152.24 o 
  11  15   0      467.86      403.03    177.02 o 
  12  15   0        9.24      -66.71    157.92 o 
  13  15   0       31.21        2.57    183.89 o 
  14  15   0      235.32      -11.38    191.00 o 
  15  15   0        8.66      -42.40    202.31 o 
  16  15   0      138.40      212.81    219.80 o 
   0  16   0      199.61      113.04    146.28 o 
   1  16   0     4729.53     4864.64    258.19 o 
   2  16   0     2079.49     1842.18    116.38 o 
   3  16   0     7099.14     7607.65    227.24 o 
   4  16   0     4349.33     4094.97    168.95 o 
   5  16   0        4.97       -3.65     73.02 o 
   6  16   0      459.91      229.60    101.18 o 
   7  16   0      843.02      822.21    120.33 o 
   8  16   0     1416.20     1659.95    147.57 o 
   9  16   0      380.07      335.54    128.24 o 
  10  16   0      196.69      210.32    124.09 o 
  11  16   0     1931.63     2314.95    258.27 o 
  12  16   0      244.97      124.64    173.16 o 
  13  16   0      198.53      188.17    193.15 o 
  14  16   0      464.12      722.08    232.96 o 
  15  16   0      581.06      815.36    254.94 o 
   1  17   0     2461.77     2841.13    164.78 o 
   2  17   0       12.72      -85.20     85.20 o 
   3  17   0      711.70      828.69     99.00 o 
   4  17   0     5248.92     4648.28    180.19 o 
   5  17   0      213.43       60.08     85.03 o 
   6  17   0     1460.29     1584.18    129.20 o 
   7  17   0      983.29      741.83    121.41 o 
   8  17   0     3006.27     3426.91    220.86 o 
   9  17   0      315.95      186.18    128.24 o 
  10  17   0     1287.05     1356.14    171.08 o 
  11  17   0      527.56      554.66    196.51 o 
  12  17   0      309.75      442.68    202.42 o 
  13  17   0      100.56      277.17    219.42 o 
  14  17   0       41.32       26.89    201.61 o 
  15  17   0       56.42     -209.57    209.57 o 
   0  18   0       57.50       28.00    132.59 o 
   1  18   0     3471.99     3544.50    185.91 o 
   2  18   0      106.77      -67.17     89.56 o 
   3  18   0     5266.26     5492.16    221.29 o 
   4  18   0     1059.49     1023.28    127.23 o 
   5  18   0      332.45      318.56    108.96 o 
   6  18   0      376.79      448.38    115.28 o 
   7  18   0       98.93      127.39    118.06 o 
   8  18   0      745.59      797.58    224.44 o 
   9  18   0      158.08      298.56    133.84 o 
  10  18   0      795.27      936.76    226.43 o 
  11  18   0      883.72     1259.13    234.82 o 
  12  18   0       28.58      321.81    198.00 o 
  13  18   0      645.20      501.88    221.94 o 
  14  18   0       36.65      -25.13    210.91 o 
   1  19   0      754.78      885.88    123.10 o 
   2  19   0       13.24       30.64    107.98 o 
   3  19   0      560.18      399.79    110.99 o 
   4  19   0     2413.94     2683.21    178.18 o 
   5  19   0      465.28      239.53    133.78 o 
   6  19   0     4869.06     5359.73    344.22 o 
   7  19   0        1.02      -59.22    108.82 o 
   8  19   0      921.65      910.35    227.38 o 
   9  19   0        3.26     -123.76    123.76 o 
  10  19   0      830.51      780.62    217.92 o 
  11  19   0       16.25       88.22    261.21 o 
  12  19   0      521.69      388.57    218.63 o 
  13  19   0      194.71      409.69    226.12 o 
   0  20   0     1295.65     1419.27    206.80 o 
   1  20   0     4681.72     4578.33    222.10 o 
   2  20   0       88.94       47.72    103.12 o 
   3  20   0        5.11      -92.18     92.18 o 
   4  20   0       21.10      -29.99    101.73 o 
   5  20   0     1718.92     1914.22    194.37 o 
   6  20   0       66.14      154.76    136.27 o 
   7  20   0       52.09       10.51    154.96 o 
   8  20   0      118.88       90.01    153.64 o 
   9  20   0        2.30      -14.91    150.37 o 
  10  20   0      438.40      603.55    219.27 o 
  11  20   0      416.60      667.57    182.54 o 
  12  20   0       69.54       52.90    204.60 o 
  13  20   0      427.68      459.99    240.19 o 
   1  21   0      253.74      283.87    114.92 o 
   2  21   0      562.46      635.69    127.62 o 
   3  21   0      994.58      958.45    142.47 o 
   4  21   0      118.70       47.69    111.73 o 
   5  21   0     1842.07     2085.68    210.39 o 
   6  21   0     3321.50     3593.89    258.31 o 
   7  21   0      951.24     1237.75    219.44 o 
   8  21   0       75.38       91.87    170.72 o 
   9  21   0       53.38       93.01    173.16 o 
  10  21   0       74.70       70.48    173.68 o 
  11  21   0      138.41      229.87    284.20 o 
  12  21   0      136.14     -100.30    259.12 o 
   0  22   0     4860.87     5335.23    359.96 o 
   1  22   0     1874.59     1848.95    236.35 o 
   2  22   0      883.17      745.27    140.68 o 
   3  22   0        3.54     -158.05    158.05 o 
   4  22   0       47.89     -110.25    110.25 o 
   5  22   0      610.13      529.96    163.25 o 
   6  22   0      225.30      410.30    188.86 o 
   7  22   0        2.77       50.47    173.60 o 
   8  22   0       18.47      118.80    176.65 o 
   9  22   0       25.79      -40.73    307.18 o 
  10  22   0      225.72      208.97    288.38 o 
  11  22   0       45.08      468.09    305.09 o 
   1  23   0      194.20      376.52    130.20 o 
   2  23   0        1.04     -112.45    112.45 o 
   3  23   0       84.25     -100.47    132.67 o 
   4  23   0       65.96      -62.21    142.93 o 
   5  23   0     1148.72      899.17    183.18 o 
   6  23   0      332.26      244.39    189.07 o 
   7  23   0     1357.66     1646.04    258.27 o 
   8  23   0        0.21      243.65    192.20 o 
   9  23   0       31.23      -39.14    185.98 o 
  10  23   0        0.30     -208.97    284.20 o 
   0  24   0     4009.43     4157.92    347.01 o 
   1  24   0        3.02     -122.39    122.39 o 
   2  24   0      339.21      262.10    135.13 o 
   3  24   0       34.28      -91.79    125.82 o 
   4  24   0      188.00      122.52    162.85 o 
   5  24   0        1.10     -166.69    166.69 o 
   6  24   0      196.66      -23.81    189.23 o 
   7  24   0        0.63     -177.02    177.02 o 
   8  24   0      152.30      299.87    242.40 o 
   9  24   0        0.08      136.32    198.62 o 
   1  25   0      175.17      138.42    137.76 o 
   2  25   0      203.71      115.62    135.25 o 
   3  25   0       81.84      -74.83    190.02 o 
   4  25   0       35.15       -4.59    175.44 o 
   5  25   0      570.57      483.65    214.12 o 
   6  25   0       31.77      173.95    202.42 o 
   7  25   0     1092.60     1329.34    255.84 o 
   8  25   0       35.80       20.00    205.29 o 
   0  26   0     1213.24     1196.24    256.65 o 
   1  26   0       89.52     -134.70    134.70 o 
   2  26   0      267.79       64.19    184.59 o 
   3  26   0       23.03       95.15    197.25 o 
   4  26   0       32.40     -103.95    194.98 o 
   5  26   0       87.19      226.01    209.43 o 
   6  26   0       92.75       91.62    229.87 o 
   1  27   0       14.77     -119.56    165.76 o 
   2  27   0      169.94      -33.74    148.09 o 
   3  27   0       48.57     -187.41    187.41 o 
 -19   0   1       32.43      112.84    263.30 o 
 -17   0   1     1859.95     1838.92    351.07 o 
 -15   0   1       32.94       30.53    125.57 o 
 -13   0   1     3011.98     3243.15    309.27 o 
 -11   0   1    13835.77    13130.61    294.51 o 
  -9   0   1     7183.79     6605.83    182.65 o 
  -7   0   1     2171.41     2803.19    110.52 o 
  -5   0   1     6777.14     8652.90    169.09 o 
  -3   0   1    50653.02    57823.98    814.74 o 
  -1   0   1    64450.82    37956.90   3121.99 o 
   1   0   1   361097.38   409427.44   5727.93 o 
   3   0   1     4368.06     4308.17    122.40 o 
   5   0   1    16525.92    14027.03    304.35 o 
   7   0   1    26956.63    26286.62    443.23 o 
   9   0   1     7910.56     7454.71    292.87 o 
  11   0   1      195.46      291.47     87.15 o 
  13   0   1     2823.35     3202.75    231.82 o 
  15   0   1      476.90      267.48    221.51 o 
  17   0   1      953.82     1212.02    321.81 o 
 -19   1   1       99.50       78.90    250.76 o 
 -18   1   1     1279.28      951.11    222.76 o 
 -17   1   1        0.82        8.92    163.84 o 
 -16   1   1      752.40      716.33    275.84 o 
 -15   1   1        0.51      -81.94     96.81 o 
 -14   1   1      502.94      517.46    100.06 o 
 -13   1   1      601.82      371.69     93.23 o 
 -12   1   1      759.16      794.56    112.20 o 
 -11   1   1      469.66      493.22     63.10 o 
 -10   1   1     1887.49     2012.83     84.30 o 
  -9   1   1       52.74       88.87     41.01 o 
  -8   1   1     3065.59     4026.65     94.99 o 
  -7   1   1     1629.10     1802.24     65.59 o 
  -6   1   1   113772.91   110558.19   1223.56 o 
  -5   1   1      971.97      893.62     51.48 o 
  -4   1   1    47546.30    44374.13    505.86 o 
  -3   1   1      320.39      315.15     29.22 o 
  -2   1   1     7956.30     6662.01     66.53 o 
  -1   1   1    34012.76    32652.41    324.96 o 
   0   1   1    58470.09    50248.77    857.40 o 
   1   1   1     9085.57     8961.59    177.32 o 
   2   1   1    13883.67    13571.51    213.78 o 
   3   1   1     4093.96     4724.07    105.68 o 
   4   1   1    11563.19    10692.87    194.57 o 
   5   1   1      924.93      931.42     49.48 o 
   6   1   1    26145.21    24279.56    311.36 o 
   7   1   1     2640.13     2670.70     89.40 o 
   8   1   1    22252.63    23647.71    296.40 o 
   9   1   1        1.59      -42.77     42.77 o 
  10   1   1       93.85       97.57     51.80 o 
  11   1   1      384.94      453.97     66.39 o 
  12   1   1     8079.69     8561.51    181.24 o 
  13   1   1      130.77      115.85     96.55 o 
  14   1   1       47.09       11.71    134.25 o 
  15   1   1        6.70       59.76    143.12 o 
  16   1   1       19.95      -26.80    150.63 o 
  17   1   1        4.80      -31.08    165.42 o 
  18   1   1       72.29      156.07    186.66 o 
 -19   2   1        3.24      -61.34    178.77 o 
 -18   2   1        9.93      -69.90    183.89 o 
 -17   2   1      857.75      830.67    202.29 o 
 -16   2   1      346.60      134.41    156.29 o 
 -15   2   1        6.32      -14.50    102.59 o 
 -14   2   1      381.22      414.50    106.77 o 
 -13   2   1     2562.08     2797.08    278.09 o 
 -12   2   1     7010.42     7355.96    216.93 o 
 -11   2   1    12072.77    12422.94    202.11 o 
 -10   2   1     1264.55     1511.91     76.65 o 
  -9   2   1     5874.68     6021.61    121.55 o 
  -8   2   1       38.27      -20.35     38.60 o 
  -7   2   1      710.06      897.10     59.62 o 
  -6   2   1      788.86      706.79     70.26 o 
  -5   2   1     3272.65     3000.74     96.96 o 
  -4   2   1    40141.04    39781.18    460.88 o 
  -3   2   1     3361.24     3500.91     75.70 o 
  -2   2   1    13693.50    12925.35    143.68 o 
  -1   2   1   106318.72   109850.48   1176.93 o 
   0   2   1    96755.52   106491.15   1493.66 o 
   1   2   1   175557.34   197087.91   2401.66 o 
   2   2   1     5367.10     6307.62    121.99 o 
   3   2   1      487.10      508.71     58.83 o 
   4   2   1     7392.00     7577.16    137.75 o 
   5   2   1    18305.51    17734.94    265.63 o 
   6   2   1     7181.57     7377.24    150.57 o 
   7   2   1     7150.17     6588.87    123.12 o 
   8   2   1     2237.11     2051.85     81.10 o 
   9   2   1       30.38       22.65     44.17 o 
  10   2   1      247.21      246.38     56.27 o 
  11   2   1     1878.91     2033.07     97.47 o 
  12   2   1       66.13       60.80     67.61 o 
  13   2   1     1097.65     1081.30    135.04 o 
  14   2   1      842.10      811.60    134.55 o 
  15   2   1      388.42      389.53    166.95 o 
  16   2   1       52.92      273.05    172.71 o 
  17   2   1      870.99     1332.42    237.55 o 
  18   2   1      265.40      333.82    207.08 o 
 -19   3   1      300.70        7.49    323.90 o 
 -18   3   1      683.49      410.40    202.42 o 
 -17   3   1      279.19      572.76    193.42 o 
 -16   3   1     1065.63      940.19    153.46 o 
 -15   3   1      290.97      221.24    118.19 o 
 -14   3   1      161.35      207.43     90.04 o 
 -13   3   1     1931.58     1970.31    138.75 o 
 -12   3   1     1354.20     1403.34    116.60 o 
 -11   3   1     2730.86     2978.49    107.00 o 
 -10   3   1      298.95      166.32     50.26 o 
  -9   3   1     2884.29     2947.31    110.67 o 
  -8   3   1      953.43      887.97     62.23 o 
  -7   3   1    11271.46    11371.21    183.60 o 
  -6   3   1    33908.34    33575.58    413.68 o 
  -5   3   1    19792.05    19600.04    363.30 o 
  -4   3   1     3340.80     3552.28     80.64 o 
  -3   3   1     9471.56     9602.84    123.14 o 
  -2   3   1     2288.54     3188.04     54.17 o 
  -1   3   1    24742.63    24822.78    287.04 o 
   0   3   1     7491.43     8766.88    177.90 o 
   1   3   1      137.32      170.92     27.75 o 
   2   3   1    35788.27    39832.35    509.41 o 
   3   3   1    13135.59    12347.86    192.68 o 
   4   3   1    23183.55    24279.51    340.88 o 
   5   3   1       41.36       26.36     35.61 o 
   6   3   1    25420.59    26600.38    385.06 o 
   7   3   1    30994.21    28437.98    415.79 o 
   8   3   1     6719.42     7438.11    153.63 o 
   9   3   1      437.28      516.89     57.15 o 
  10   3   1     3424.04     3874.37    116.88 o 
  11   3   1     3436.78     3466.80    119.76 o 
  12   3   1     2807.68     3108.78    133.96 o 
  13   3   1      632.90      850.84    127.27 o 
  14   3   1      223.27       93.37    121.82 o 
  15   3   1       51.04      167.13    146.97 o 
  16   3   1      201.62      193.47    165.39 o 
  17   3   1       42.69     -154.96    154.96 o 
  18   3   1       70.50      141.39    190.60 o 
 -19   4   1       17.22     -186.25    186.25 o 
 -18   4   1        1.04      -43.09    170.72 o 
 -17   4   1       20.03       84.47    188.07 o 
 -16   4   1      452.19      449.51    138.11 o 
 -15   4   1        8.46      -67.83    107.26 o 
 -14   4   1     2197.58     2346.18    183.29 o 
 -13   4   1      291.93      352.66    121.25 o 
 -12   4   1     8093.70     7960.16    191.11 o 
 -11   4   1     4399.44     4517.42    132.81 o 
 -10   4   1     1632.29     1407.65     89.78 o 
  -9   4   1     5199.25     5486.92    146.93 o 
  -8   4   1     4114.76     3842.23    108.68 o 
  -7   4   1     3611.69     3157.55     94.64 o 
  -6   4   1    17977.65    16130.46    230.48 o 
  -5   4   1     2648.52     3239.81     93.12 o 
  -4   4   1    20961.96    21608.62    248.83 o 
  -3   4   1      204.89      170.17     24.69 o 
  -2   4   1    23652.14    24126.30    260.68 o 
  -1   4   1    62878.04    70446.50    775.88 o 
   0   4   1    10829.91    10625.60    141.60 o 
   1   4   1      409.21      698.39     56.88 o 
   2   4   1    86525.38    92701.50   1143.68 o 
   3   4   1     8544.96     8451.40    150.93 o 
   4   4   1    16444.70    17191.51    261.61 o 
   5   4   1     6757.51     7494.88    152.93 o 
   6   4   1    30724.14    26766.65    391.44 o 
   7   4   1    20982.96    19753.95    316.50 o 
   8   4   1      133.04       96.65     47.59 o 
   9   4   1       21.93      -59.69     69.91 o 
  10   4   1      528.97      405.66     61.91 o 
  11   4   1     2911.99     3079.60    117.20 o 
  12   4   1     1092.84     1088.00    117.63 o 
  13   4   1      201.72      103.47    100.17 o 
  14   4   1     3047.81     3361.98    211.31 o 
  15   4   1      228.63       29.42    267.48 o 
  16   4   1      234.01      161.95    165.18 o 
  17   4   1      208.99      233.33    180.29 o 
  18   4   1      672.89      569.58    214.24 o 
 -19   5   1      469.56      197.30    516.15 o 
 -18   5   1        2.54     -104.69    182.08 o 
 -17   5   1      559.12      395.47    240.31 o 
 -16   5   1     1541.72     1418.11    172.88 o 
 -15   5   1      596.81      570.90    136.63 o 
 -14   5   1       41.34      119.02    106.96 o 
 -13   5   1      727.63      860.03    107.80 o 
 -12   5   1      527.59      554.38     82.41 o 
 -11   5   1     1028.90      853.80     82.11 o 
 -10   5   1     3830.53     4284.59    131.26 o 
  -9   5   1     5177.07     5239.75    135.12 o 
  -8   5   1     2896.68     2723.27    100.38 o 
  -7   5   1    26993.05    25925.14    346.50 o 
  -6   5   1       28.74       63.55     38.32 o 
  -5   5   1    48518.88    49209.99    577.67 o 
  -4   5   1     5552.35     4805.77     88.62 o 
  -3   5   1    32236.80    33093.71    397.23 o 
  -2   5   1     2205.93     2573.81     74.48 o 
  -1   5   1    51004.34    55507.31    626.27 o 
   0   5   1      942.31     1419.60     76.34 o 
   1   5   1       29.48       75.32     30.10 o 
   2   5   1    14452.38    14186.96    239.45 o 
   3   5   1     1102.81     1247.39     71.14 o 
   4   5   1     5239.84     5905.21    131.99 o 
   5   5   1     1132.51      954.93     65.80 o 
   6   5   1     4525.50     4645.45    212.94 o 
   7   5   1    10775.31    10816.67    212.89 o 
   8   5   1      322.11      298.39     62.21 o 
   9   5   1     4054.74     4325.10    130.55 o 
  10   5   1     1298.33     1266.87     89.20 o 
  11   5   1     6157.83     5944.41    148.47 o 
  12   5   1      210.30       99.65     81.40 o 
  13   5   1      616.05      672.24    122.42 o 
  14   5   1      716.17      777.58    135.66 o 
  15   5   1        4.96      -60.14    107.10 o 
  16   5   1      213.97      219.70    163.52 o 
  17   5   1        3.45       -9.63    173.44 o 
  18   5   1       11.03        3.85    184.26 o 
 -19   6   1      161.32     -114.08    188.86 o 
 -18   6   1        5.85       75.73    340.62 o 
 -17   6   1      252.93      228.24    137.50 o 
 -16   6   1      189.21       85.60    124.26 o 
 -15   6   1        6.10       37.61    113.77 o 
 -14   6   1     4262.45     4346.73    228.28 o 
 -13   6   1       59.72      108.28     84.87 o 
 -12   6   1     3831.67     3714.19    170.54 o 
 -11   6   1      326.60      248.99     70.07 o 
 -10   6   1     6717.81     6723.73    165.28 o 
  -9   6   1     1769.74     1814.38    118.86 o 
  -8   6   1     6051.07     6057.02    143.03 o 
  -7   6   1    16441.80    15460.48    238.06 o 
  -6   6   1     4230.51     4832.12    128.38 o 
  -5   6   1     2897.74     2485.47     94.58 o 
  -4   6   1     4034.34     3510.64     78.37 o 
  -3   6   1     1772.30     2004.94     72.48 o 
  -2   6   1    27216.40    26129.01    326.63 o 
  -1   6   1      920.98      859.52     65.34 o 
   0   6   1    17268.90    18017.01    233.48 o 
   1   6   1      758.05      798.85     42.49 o 
   2   6   1    31899.66    34134.95    410.34 o 
   3   6   1      550.30      933.88     59.31 o 
   4   6   1    35900.80    41638.14    563.54 o 
   5   6   1     2263.91     2359.59     97.65 o 
   6   6   1     7686.12     8016.05    231.03 o 
   7   6   1    14546.22    15555.14    274.63 o 
   8   6   1      177.36      256.88     65.05 o 
   9   6   1      229.95      369.49     65.09 o 
  10   6   1      387.69      478.60     72.98 o 
  11   6   1     4601.34     4311.44    179.77 o 
  12   6   1     4435.57     4627.47    181.40 o 
  13   6   1      772.21      868.07    178.59 o 
  14   6   1     2019.15     2069.55    181.66 o 
  15   6   1        1.81     -107.63    107.63 o 
  16   6   1      750.32      969.30    204.61 o 
  17   6   1       35.71     -160.07    160.07 o 
  18   6   1      433.99      180.10    190.60 o 
 -18   7   1      153.49       93.66    194.44 o 
 -17   7   1      293.86      184.29    143.43 o 
 -16   7   1      445.40      496.76    143.80 o 
 -15   7   1      553.52      642.73    139.79 o 
 -14   7   1      569.02      693.00    136.39 o 
 -13   7   1       90.68      104.69    103.71 o 
 -12   7   1     1001.11     1148.21    146.87 o 
 -11   7   1      513.02      535.67     78.89 o 
 -10   7   1     9476.89     8521.80    208.14 o 
  -9   7   1     2556.89     2291.15    124.21 o 
  -8   7   1      101.06      -46.86     46.86 o 
  -7   7   1    19259.40    17719.91    265.55 o 
  -6   7   1      411.11      458.28     58.78 o 
  -5   7   1     9081.93     8068.07    134.84 o 
  -4   7   1        3.24        5.71     35.54 o 
  -3   7   1    59818.33    54236.67    633.37 o 
  -2   7   1     2121.18     2154.98     76.97 o 
  -1   7   1     1147.42      953.84     52.75 o 
   0   7   1    19889.14    19936.98    260.10 o 
   1   7   1      121.13       57.33     30.51 o 
   2   7   1     3444.09     3332.33     88.73 o 
   3   7   1        7.49      -23.55     36.49 o 
   4   7   1    10415.54    10178.69    195.04 o 
   5   7   1     9811.47    11327.05    298.60 o 
   6   7   1     1911.14     1643.12     92.69 o 
   7   7   1     5451.42     6090.56    163.91 o 
   8   7   1     3460.79     3615.48    141.00 o 
   9   7   1    10783.16    11262.30    238.12 o 
  10   7   1       84.89      123.14     79.18 o 
  11   7   1     6318.52     7085.24    206.57 o 
  12   7   1       16.27       -5.51     94.05 o 
  13   7   1      741.61      548.96    125.82 o 
  14   7   1      125.57       27.81    109.77 o 
  15   7   1      199.59      389.89    132.52 o 
  16   7   1       42.15      215.98    163.52 o 
  17   7   1      149.17       78.74    175.82 o 
  18   7   1        1.56     -169.28    179.58 o 
 -18   8   1        2.65     -254.94    254.94 o 
 -17   8   1       72.28     -164.00    164.00 o 
 -16   8   1      257.23       92.96    130.89 o 
 -15   8   1      127.64       24.92    119.24 o 
 -14   8   1     2673.71     2553.97    193.59 o 
 -13   8   1     2777.76     2586.17    252.38 o 
 -12   8   1     1159.41     1244.32    118.75 o 
 -11   8   1      164.19       59.60     69.14 o 
 -10   8   1     8295.57     8701.27    226.50 o 
  -9   8   1      440.27      465.83     68.44 o 
  -8   8   1     5582.72     5733.01    163.72 o 
  -7   8   1    14053.29    12709.75    215.21 o 
  -6   8   1       38.46       25.06     41.37 o 
  -5   8   1       74.98       69.11     39.54 o 
  -4   8   1      883.05      704.50     59.77 o 
  -3   8   1     4662.31     4296.94    110.08 o 
  -2   8   1    14124.70    13195.15    201.62 o 
  -1   8   1     1195.34     1123.14     59.61 o 
   0   8   1     9103.53     8418.65    174.84 o 
   1   8   1     9933.30    10083.11    165.01 o 
   2   8   1    21135.08    18801.37    261.51 o 
   3   8   1    13361.20    15378.50    257.68 o 
   4   8   1    44464.55    44379.59    609.91 o 
   5   8   1    22158.42    23269.44    366.09 o 
   6   8   1     2005.42     1742.10    100.02 o 
   7   8   1      867.11     1026.09     88.52 o 
   8   8   1     1669.56     1691.06    113.41 o 
   9   8   1        5.10        4.32     61.83 o 
  10   8   1     5504.38     5656.01    164.41 o 
  11   8   1        9.02      -55.13     78.68 o 
  12   8   1     2189.97     2250.78    175.88 o 
  13   8   1     2587.23     2602.16    206.49 o 
  14   8   1      560.89      530.56    138.85 o 
  15   8   1      496.30      429.60    139.92 o 
  16   8   1     1252.31      968.98    325.99 o 
  17   8   1        1.57     -112.24    261.21 o 
  18   8   1       45.53      -16.72    263.30 o 
 -18   9   1      198.00      275.84    313.45 o 
 -17   9   1      329.85      180.03    250.76 o 
 -16   9   1        1.10     -155.60    155.60 o 
 -15   9   1      527.19      750.64    151.93 o 
 -14   9   1     1365.77     1178.05    158.97 o 
 -13   9   1      199.81      167.17    110.33 o 
 -12   9   1       12.68       22.15     94.61 o 
 -11   9   1      361.39      226.47     76.11 o 
 -10   9   1     2272.52     2482.05    125.33 o 
  -9   9   1     1350.18     1508.11     95.64 o 
  -8   9   1     4007.90     3926.10    127.19 o 
  -7   9   1     4658.62     4567.26    129.00 o 
  -6   9   1     2320.80     2290.98     88.54 o 
  -5   9   1     6277.13     6143.32    121.30 o 
  -4   9   1    17994.07    19018.13    281.04 o 
  -3   9   1    37215.48    35817.96    454.35 o 
  -2   9   1      746.64      602.91     59.04 o 
  -1   9   1     2217.59     2255.28    102.24 o 
   0   9   1     3695.22     3687.24     98.04 o 
   1   9   1      168.63      321.80     43.40 o 
   2   9   1      831.33      814.24     62.76 o 
   3   9   1     8366.17     9382.77    173.80 o 
   4   9   1     2348.65     2647.02    114.01 o 
   5   9   1    13689.76    13272.40    259.39 o 
   6   9   1      345.06      407.06     71.89 o 
   7   9   1      210.28      161.68     69.90 o 
   8   9   1    10904.58    11339.45    252.55 o 
   9   9   1     8602.90     8126.62    318.66 o 
  10   9   1     1941.65     2269.56    134.55 o 
  11   9   1     2338.34     2550.53    147.07 o 
  12   9   1      869.70      877.73    128.93 o 
  13   9   1       68.50      -23.90    103.85 o 
  14   9   1        4.32       88.96    116.19 o 
  15   9   1      311.24      476.13    140.82 o 
  16   9   1       55.45       23.80    286.29 o 
  17   9   1      279.35      -83.59    250.76 o 
 -18  10   1        6.39     -188.51    188.51 o 
 -17  10   1        0.58      -97.82    305.09 o 
 -16  10   1       54.07      -41.13    167.75 o 
 -15  10   1     1695.09     1864.57    480.63 o 
 -14  10   1     1020.44     1150.73    472.27 o 
 -13  10   1     1224.23     1290.94    152.93 o 
 -12  10   1        5.51      -91.30     91.30 o 
 -11  10   1     3720.23     4143.41    153.42 o 
 -10  10   1     2718.23     2990.21    162.36 o 
  -9  10   1     2852.55     3311.42    129.41 o 
  -8  10   1      511.83      557.98     71.85 o 
  -7  10   1     7984.06     7854.13    167.94 o 
  -6  10   1      300.23      223.66     52.86 o 
  -5  10   1     1220.81     1299.33     63.13 o 
  -4  10   1      297.02       84.88     51.69 o 
  -3  10   1    15138.31    15895.75    248.58 o 
  -2  10   1      216.94      162.95     47.94 o 
  -1  10   1    10303.96    10649.95    245.65 o 
   0  10   1      277.94      335.89     45.71 o 
   1  10   1     1089.35      812.86     60.01 o 
   2  10   1     6854.82     5543.87    131.40 o 
   3  10   1    24858.46    23131.81    473.01 o 
   4  10   1    26962.33    25975.00    405.38 o 
   5  10   1     7730.52     8153.48    197.64 o 
   6  10   1      314.65      243.87     71.52 o 
   7  10   1      784.87      742.24     90.03 o 
   8  10   1     1073.19     1150.82    106.01 o 
   9  10   1       69.58      127.76     69.48 o 
  10  10   1     1594.08     1591.92    150.93 o 
  11  10   1      501.05      714.43    110.39 o 
  12  10   1      291.48      197.09    106.96 o 
  13  10   1     1206.18     1218.22    150.48 o 
  14  10   1      143.16        9.32    114.86 o 
  15  10   1     1872.36     1548.01    484.81 o 
  16  10   1      620.78      579.48    313.45 o 
  17  10   1       95.37      451.37    296.73 o 
 -17  11   1       15.29     -183.89    183.89 o 
 -16  11   1      539.24      779.28    267.48 o 
 -15  11   1      139.68       -6.72    188.07 o 
 -14  11   1      253.95       73.33    388.68 o 
 -13  11   1        0.35     -135.85    135.85 o 
 -12  11   1       50.89     -125.36    125.36 o 
 -11  11   1        1.78      -70.46     70.46 o 
 -10  11   1     2116.18     2379.25    122.69 o 
  -9  11   1      181.03      187.67     69.77 o 
  -8  11   1     8895.67     9833.01    203.99 o 
  -7  11   1      797.69      941.22     76.06 o 
  -6  11   1      422.57      423.83     51.52 o 
  -5  11   1      722.85      996.57     64.17 o 
  -4  11   1    41693.76    44145.62    562.13 o 
  -3  11   1     3484.88     3533.04    250.91 o 
  -2  11   1    10980.18     9671.44    184.63 o 
  -1  11   1        2.71       24.79     51.63 o 
   0  11   1        2.67       -4.00     38.83 o 
   1  11   1       16.94       34.15     42.47 o 
   2  11   1        0.13       37.08     45.38 o 
   3  11   1     3731.50     3474.70    129.31 o 
   4  11   1    12507.93    14633.02    278.00 o 
   5  11   1     4256.58     4219.02    155.19 o 
   6  11   1      167.41      212.50     83.43 o 
   7  11   1       80.59       44.16     72.21 o 
   8  11   1     9999.81    10066.51    249.31 o 
   9  11   1     2376.14     2486.10    123.65 o 
  10  11   1    10639.74    11679.93    271.42 o 
  11  11   1      146.03      135.43     85.10 o 
  12  11   1        0.91       16.03     96.51 o 
  13  11   1       62.74      -84.65    138.52 o 
  14  11   1      200.24      220.66    166.80 o 
  15  11   1       47.40      258.81    178.77 o 
  16  11   1        4.82      -35.08    191.78 o 
  17  11   1       35.80     -263.30    263.30 o 
 -17  12   1        3.88     -155.24    193.37 o 
 -16  12   1        0.14     -177.31    177.31 o 
 -15  12   1     1606.48     2119.70    270.68 o 
 -14  12   1      204.66      274.88    180.20 o 
 -13  12   1     1062.36     1344.87    221.51 o 
 -12  12   1      620.48      581.44    170.72 o 
 -11  12   1     3575.58     3758.04    259.26 o 
 -10  12   1        0.81       10.29     90.37 o 
  -9  12   1     7420.90     7880.64    237.68 o 
  -8  12   1       84.55       41.33     63.30 o 
  -7  12   1     1991.05     1789.53     94.90 o 
  -6  12   1       16.14      -14.79     42.42 o 
  -5  12   1      378.96      442.88     47.77 o 
  -4  12   1     1223.93     1283.69     89.66 o 
  -3  12   1    18057.50    19250.16    300.74 o 
  -2  12   1     2084.40     2747.04    111.72 o 
  -1  12   1     7230.81     6804.84    183.18 o 
   0  12   1       97.80       35.14     42.89 o 
   1  12   1      314.01      178.82     50.54 o 
   2  12   1       77.94        9.55     51.84 o 
   3  12   1    36007.78    35932.00    478.39 o 
   4  12   1      330.89      205.29    104.36 o 
   5  12   1     1100.69     1039.36     99.07 o 
   6  12   1      534.10      388.61     83.25 o 
   7  12   1       64.21       36.77     77.67 o 
   8  12   1       34.95       66.12     84.48 o 
   9  12   1      463.37      437.95     95.31 o 
  10  12   1        4.00      107.96     83.66 o 
  11  12   1     2017.64     2199.12    213.95 o 
  12  12   1       65.26     -129.93    129.93 o 
  13  12   1       71.58      -37.32    144.45 o 
  14  12   1        0.26       25.08    161.82 o 
  15  12   1     2046.13     2282.78    281.66 o 
  16  12   1        3.21      110.05    201.83 o 
 -17  13   1       20.32     -108.12    205.25 o 
 -16  13   1      374.06      515.02    218.37 o 
 -15  13   1       56.95     -115.92    178.34 o 
 -14  13   1      294.55      497.03    196.11 o 
 -13  13   1      471.17      414.29    183.84 o 
 -12  13   1      770.48      839.24    189.07 o 
 -11  13   1      473.05      601.55    135.88 o 
 -10  13   1      979.30      979.50    124.69 o 
  -9  13   1      480.67      525.23    110.65 o 
  -8  13   1     8749.50     8809.39    247.64 o 
  -7  13   1     1110.25     1162.82    115.45 o 
  -6  13   1      116.38      110.47     69.77 o 
  -5  13   1     1403.55     1597.67    136.55 o 
  -4  13   1    16205.47    16315.99    282.39 o 
  -3  13   1     3626.09     3986.65    141.84 o 
  -2  13   1    25038.06    25721.10    373.26 o 
  -1  13   1      901.88      939.90    103.63 o 
   0  13   1       64.26      167.43     66.23 o 
   1  13   1     1153.44     1280.55     82.77 o 
   2  13   1      700.97      666.38     74.26 o 
   3  13   1      352.34      449.93     81.77 o 
   4  13   1     6546.36     6610.27    193.61 o 
   5  13   1     3755.10     3627.17    160.15 o 
   6  13   1      322.13      211.30     85.94 o 
   7  13   1      180.12      304.78     93.42 o 
   8  13   1     6595.95     6557.45    252.15 o 
   9  13   1      129.10      296.36    111.57 o 
  10  13   1     7779.57     8698.05    490.76 o 
  11  13   1       26.09       52.89    107.71 o 
  12  13   1       47.19     -139.24    139.24 o 
  13  13   1       27.14       -2.52    166.95 o 
  14  13   1      502.01      254.12    221.51 o 
  15  13   1        0.95      100.63    189.77 o 
  16  13   1        2.02       93.49    199.07 o 
 -16  14   1        6.57     -192.20    192.20 o 
 -15  14   1      872.85     1273.47    359.43 o 
 -14  14   1      248.65      297.58    186.66 o 
 -13  14   1     1319.86     1148.36    220.15 o 
 -12  14   1       86.45       69.62    154.96 o 
 -11  14   1     1334.08     1516.78    304.31 o 
 -10  14   1     1630.97     1677.81    145.62 o 
  -9  14   1     5073.65     5519.53    214.40 o 
  -8  14   1       24.91       40.61     92.82 o 
  -7  14   1     2479.26     2223.30    147.22 o 
  -6  14   1        1.35      -43.91     68.96 o 
  -5  14   1      428.28      571.90     83.18 o 
  -4  14   1      194.31      257.35     72.31 o 
  -3  14   1     3650.88     3544.63    140.60 o 
  -2  14   1     9126.45     9181.52    471.38 o 
  -1  14   1     1970.70     1916.68    149.48 o 
   0  14   1      833.91      918.87    107.38 o 
   1  14   1      930.07     1309.46     97.82 o 
   2  14   1     4858.33     5399.26    230.33 o 
   3  14   1    14721.32    15795.63    344.62 o 
   4  14   1     1545.58     2048.77    130.39 o 
   5  14   1     3277.41     3326.21    161.67 o 
   6  14   1      142.70       80.51     94.71 o 
   7  14   1        1.28      -80.66     80.66 o 
   8  14   1     1969.18     1883.63    163.97 o 
   9  14   1        4.15       -8.76    104.21 o 
  10  14   1      677.52      786.93    137.28 o 
  11  14   1       86.79      115.95    117.75 o 
  12  14   1      101.66     -152.00    152.00 o 
  13  14   1      359.80      307.08    182.58 o 
  14  14   1        1.31     -141.53    294.65 o 
  15  14   1      729.73     1267.76    288.38 o 
  16  14   1      301.93      296.11    226.06 o 
 -16  15   1       94.50      144.44    221.11 o 
 -15  15   1      163.10     -106.46    195.71 o 
 -14  15   1      357.13      454.30    202.42 o 
 -13  15   1      148.69      186.61    181.73 o 
 -12  15   1      485.73      653.61    193.55 o 
 -11  15   1      130.47      -75.92    151.14 o 
 -10  15   1     1138.02     1011.27    148.20 o 
  -9  15   1      806.51      801.81    123.84 o 
  -8  15   1     2362.56     2119.00    153.57 o 
  -7  15   1     2150.62     2213.90    153.20 o 
  -6  15   1      273.94      324.83     85.32 o 
  -5  15   1       38.26        0.03     71.26 o 
  -4  15   1     4237.22     4357.46    162.50 o 
  -3  15   1     7911.12     7582.58    249.81 o 
  -2  15   1    14370.38    15477.04    452.43 o 
  -1  15   1      158.28      209.88     83.51 o 
   0  15   1      894.46      785.38     99.18 o 
   1  15   1     2310.95     2422.50    138.29 o 
   2  15   1     2405.04     2505.74    123.37 o 
   3  15   1      393.11      467.90     81.46 o 
   4  15   1        9.00       31.34     83.53 o 
   5  15   1     5240.62     5500.43    215.96 o 
   6  15   1      578.42      516.17    161.06 o 
   7  15   1      776.09      984.24    121.80 o 
   8  15   1     3314.00     3706.71    289.71 o 
   9  15   1     2692.04     3288.21    211.80 o 
  10  15   1     1514.91     1897.44    215.73 o 
  11  15   1     1073.47     1193.90    164.09 o 
  12  15   1       45.63     -104.21    156.29 o 
  13  15   1      113.60      119.86    184.54 o 
  14  15   1       68.15      -59.73    187.50 o 
  15  15   1      228.27      399.33    223.64 o 
 -15  16   1      118.70      215.93    206.45 o 
 -14  16   1      993.04      994.76    239.75 o 
 -13  16   1      481.44      581.52    207.95 o 
 -12  16   1      262.60      -65.35    162.22 o 
 -11  16   1      380.57      358.12    180.20 o 
 -10  16   1     2973.12     3197.16    216.41 o 
  -9  16   1      182.96      109.68    189.42 o 
  -8  16   1      341.99      220.12    106.70 o 
  -7  16   1     5513.09     5420.47    214.48 o 
  -6  16   1     1335.49     1164.09    113.09 o 
  -5  16   1      356.38      172.50     84.29 o 
  -4  16   1      253.10      282.93     77.97 o 
  -3  16   1     6465.20     6583.77    193.38 o 
  -2  16   1     8846.35     8718.85    250.95 o 
  -1  16   1       34.55       37.77     84.32 o 
   0  16   1     2811.51     2738.20    156.31 o 
   1  16   1     2040.92     2160.88    227.46 o 
   2  16   1     8388.98     9058.30    216.70 o 
   3  16   1     7689.15     7417.38    207.20 o 
   4  16   1     5881.06     5988.04    213.16 o 
   5  16   1     1138.99      899.69    119.46 o 
   6  16   1      324.65      341.67     93.84 o 
   7  16   1      749.63      861.86    120.57 o 
   8  16   1      787.76      710.50    135.87 o 
   9  16   1        2.74      -41.27    161.43 o 
  10  16   1      803.55      889.03    159.86 o 
  11  16   1      186.32      354.55    177.02 o 
  12  16   1      249.08        4.18    174.36 o 
  13  16   1      254.94      332.00    201.64 o 
  14  16   1      148.02      301.06    214.76 o 
  15  16   1      259.42      -95.28    211.24 o 
 -15  17   1      324.73      265.10    225.95 o 
 -14  17   1      202.12      140.01    236.13 o 
 -13  17   1        2.34     -167.21    167.21 o 
 -12  17   1      103.80        9.27    173.60 o 
 -11  17   1       58.57      189.95    173.72 o 
 -10  17   1     1695.17     1973.01    191.77 o 
  -9  17   1      836.44      866.54    151.13 o 
  -8  17   1       16.94     -101.95    101.95 o 
  -7  17   1     2866.52     3088.99    182.19 o 
  -6  17   1       71.15       49.32     85.57 o 
  -5  17   1     1064.76     1167.13    113.82 o 
  -4  17   1      532.79      458.29     94.58 o 
  -3  17   1     4757.57     5175.03    182.24 o 
  -2  17   1      284.75      209.80     97.44 o 
  -1  17   1     1772.82     2024.28    145.61 o 
   0  17   1     1749.51     1851.77    142.03 o 
   1  17   1      102.88      177.23    106.28 o 
   2  17   1      590.53      479.32    103.45 o 
   3  17   1      384.92      244.45     87.73 o 
   4  17   1        4.53       31.82     92.66 o 
   5  17   1     4953.96     4964.23    210.94 o 
   6  17   1      415.77      356.33    110.39 o 
   7  17   1     1642.64     1778.06    171.56 o 
   8  17   1      897.77      814.89    145.40 o 
   9  17   1     3084.35     3723.82    236.30 o 
  10  17   1       36.15      -43.75    122.92 o 
  11  17   1      868.75     1099.08    222.99 o 
  12  17   1       71.92     -107.97    208.97 o 
  13  17   1      451.79      744.71    265.39 o 
  14  17   1       75.39     -137.80    200.70 o 
 -14  18   1      375.79      430.64    226.64 o 
 -13  18   1       19.02        6.84    192.64 o 
 -12  18   1     1159.43     1080.88    232.96 o 
 -11  18   1        6.47     -142.10    166.48 o 
 -10  18   1     1251.50     1283.77    172.14 o 
  -9  18   1      527.35      597.90    146.02 o 
  -8  18   1      554.99      377.64    121.81 o 
  -7  18   1     3469.19     3384.99    225.01 o 
  -6  18   1      125.96       18.05     88.08 o 
  -5  18   1        8.04       18.76     82.90 o 
  -4  18   1      543.80      589.67    100.02 o 
  -3  18   1     1650.47     1446.88    145.38 o 
  -2  18   1       27.62      -61.76    111.93 o 
  -1  18   1      825.04      549.76    126.08 o 
   0  18   1     5734.15     5794.36    224.63 o 
   1  18   1      125.55      154.42     95.09 o 
   2  18   1     2463.14     2622.15    165.15 o 
   3  18   1      443.65      415.07    109.63 o 
   4  18   1     7691.83     7923.82    299.35 o 
   5  18   1       53.99       41.05    116.43 o 
   6  18   1      999.03      963.61    130.72 o 
   7  18   1      342.57      354.28    129.58 o 
   8  18   1      642.82      628.15    144.91 o 
   9  18   1       27.89       95.05    128.18 o 
  10  18   1      124.04       55.52    136.22 o 
  11  18   1      289.85      209.70    184.54 o 
  12  18   1      258.79      554.96    221.59 o 
  13  18   1       87.89      156.07    215.67 o 
  14  18   1      369.73       79.07    218.45 o 
 -14  19   1      115.08       67.35    223.60 o 
 -13  19   1      106.12      148.99    208.27 o 
 -12  19   1       72.43       81.50    195.05 o 
 -11  19   1      589.03      392.86    203.91 o 
 -10  19   1      385.80      210.23    141.71 o 
  -9  19   1       18.36       27.47    127.27 o 
  -8  19   1      154.62      156.92    127.33 o 
  -7  19   1     3161.37     3027.64    173.32 o 
  -6  19   1       70.02       44.02     93.49 o 
  -5  19   1     4264.09     4505.94    221.27 o 
  -4  19   1      543.00      328.84    114.01 o 
  -3  19   1     1493.77     1584.34    146.14 o 
  -2  19   1       50.08      125.90     99.12 o 
  -1  19   1      640.84      749.08    118.21 o 
   0  19   1       62.85       78.51    108.84 o 
   1  19   1      594.77      570.74    116.51 o 
   2  19   1     1047.82      934.31    127.57 o 
   3  19   1      569.65      505.32    113.51 o 
   4  19   1      784.00      919.75    152.19 o 
   5  19   1     1090.37      990.15    162.26 o 
   6  19   1       15.81      -98.72    127.25 o 
   7  19   1     3019.13     3218.39    283.25 o 
   8  19   1        0.40      -33.30    174.33 o 
   9  19   1      453.18      493.11    149.76 o 
  10  19   1      126.68      135.13    139.95 o 
  11  19   1     1127.43     1096.50    235.54 o 
  12  19   1       25.21       69.22    159.71 o 
  13  19   1      190.96      209.70    171.29 o 
 -13  20   1       49.54      214.39    217.73 o 
 -12  20   1     1099.81     1489.38    325.99 o 
 -11  20   1      442.42      478.82    218.45 o 
 -10  20   1      374.09      386.70    155.55 o 
  -9  20   1      606.96      652.87    207.64 o 
  -8  20   1      380.92      547.16    194.34 o 
  -7  20   1      254.52       -3.71    138.30 o 
  -6  20   1       44.14      166.44    136.62 o 
  -5  20   1      179.01      135.11    114.71 o 
  -4  20   1       42.00     -101.30    101.30 o 
  -3  20   1      176.28       80.63    135.38 o 
  -2  20   1      397.59      389.52    164.44 o 
  -1  20   1     1173.70     1331.59    143.75 o 
   0  20   1     5038.81     4965.53    298.60 o 
   1  20   1      307.53      309.55    115.79 o 
   2  20   1     2027.71     1860.56    235.26 o 
   3  20   1      839.50      837.62    185.70 o 
   4  20   1      232.95      156.50    131.31 o 
   5  20   1      119.44      124.00    136.78 o 
   6  20   1     3124.69     3019.88    330.17 o 
   7  20   1      317.02      414.71    179.58 o 
   8  20   1        1.28      131.52    286.29 o 
   9  20   1       14.07        5.14    403.31 o 
  10  20   1        1.00      166.15    177.67 o 
  11  20   1      150.62      334.35    212.78 o 
  12  20   1      249.40      416.85    238.22 o 
 -12  21   1       13.00      171.35    296.73 o 
 -11  21   1      107.20      168.05    250.76 o 
 -10  21   1        1.78      169.39    174.93 o 
  -9  21   1        5.28     -152.17    152.17 o 
  -8  21   1      116.18       83.03    154.12 o 
  -7  21   1      527.92      669.76    170.72 o 
  -6  21   1     2003.47     2033.74    211.31 o 
  -5  21   1     3471.36     3524.34    343.24 o 
  -4  21   1     1447.43     1542.83    158.50 o 
  -3  21   1       54.75      -76.79    101.46 o 
  -2  21   1       69.13       26.66    105.77 o 
  -1  21   1     1778.79     1548.81    155.46 o 
   0  21   1      242.68      114.47    111.55 o 
   1  21   1      154.76       28.60    110.79 o 
   2  21   1       78.19     -104.03    104.03 o 
   3  21   1       11.83      -58.34    108.12 o 
   4  21   1      994.80      681.75    163.76 o 
   5  21   1      138.39      261.61    146.56 o 
   6  21   1     1178.30     1290.14    384.50 o 
   7  21   1     1119.08     1494.05    236.24 o 
   8  21   1       90.68      164.63    180.29 o 
   9  21   1      134.45     -104.45    171.33 o 
  10  21   1      180.24      -30.91    179.75 o 
  11  21   1      270.04      530.78    313.45 o 
  12  21   1      217.81      254.94    313.45 o 
 -11  22   1      819.75     1015.59    346.89 o 
 -10  22   1       44.31       16.72    263.30 o 
  -9  22   1      149.62      157.97    174.33 o 
  -8  22   1       77.79       38.49    167.75 o 
  -7  22   1      111.80       67.05    166.48 o 
  -6  22   1       45.00      318.01    163.44 o 
  -5  22   1       11.91      -54.02    116.23 o 
  -4  22   1      213.59      182.63    123.09 o 
  -3  22   1        4.95     -105.96    105.96 o 
  -2  22   1        4.54       67.68    114.18 o 
  -1  22   1     2142.53     2063.56    174.17 o 
   0  22   1     3036.55     3145.22    209.70 o 
   1  22   1     3352.98     3236.84    208.28 o 
   2  22   1      324.01      219.45    124.54 o 
   3  22   1      117.18       60.79    139.58 o 
   4  22   1       32.19      -93.46    135.93 o 
   5  22   1      966.62     1376.58    230.00 o 
   6  22   1      646.07      904.44    215.99 o 
   7  22   1      204.54      187.25    179.62 o 
   8  22   1        2.00     -101.93    215.24 o 
   9  22   1       28.36      -96.13    176.14 o 
  10  22   1        0.14      -48.42    290.47 o 
  11  22   1       84.91      142.10    305.09 o 
 -10  23   1       47.16      250.76    288.38 o 
  -9  23   1      126.62      116.03    185.55 o 
  -8  23   1      125.71      166.25    184.43 o 
  -7  23   1      151.39      339.48    194.44 o 
  -6  23   1     2522.09     2494.47    238.58 o 
  -5  23   1      684.75      636.63    147.84 o 
  -4  23   1      940.67      759.30    150.67 o 
  -3  23   1        1.01     -100.57    113.63 o 
  -2  23   1      319.71      182.53    124.81 o 
  -1  23   1      251.19      180.46    122.23 o 
   0  23   1      661.47      568.32    140.66 o 
   1  23   1        1.08      -51.87    119.06 o 
   2  23   1       96.14     -111.61    111.61 o 
   3  23   1        7.09     -133.40    133.40 o 
   4  23   1       41.69      -55.86    144.24 o 
   5  23   1       48.33       37.94    171.33 o 
   6  23   1      951.36     1237.47    237.55 o 
   7  23   1      122.07      344.08    223.60 o 
   8  23   1      413.65      227.17    199.33 o 
   9  23   1        2.14       84.46    196.35 o 
  10  23   1       11.94      167.17    305.09 o 
  -9  24   1      139.01      291.84    342.71 o 
  -8  24   1       12.47     -135.38    183.84 o 
  -7  24   1      170.19      117.74    188.86 o 
  -6  24   1       33.61     -108.91    174.93 o 
  -5  24   1       32.89       90.92    156.68 o 
  -4  24   1      134.20      181.40    134.81 o 
  -3  24   1       32.11      -97.69    139.35 o 
  -2  24   1        1.87      -97.12    121.55 o 
  -1  24   1      853.36      697.56    149.74 o 
   0  24   1       61.37      -77.77    132.11 o 
   1  24   1     2878.14     2753.74    209.64 o 
   2  24   1        0.10     -118.06    118.06 o 
   3  24   1       95.42     -140.67    140.67 o 
   4  24   1        1.34     -173.44    173.44 o 
   5  24   1      432.57      413.27    202.31 o 
   6  24   1       44.69     -117.59    185.90 o 
   7  24   1      246.57       23.56    204.79 o 
   8  24   1       11.28     -114.02    193.42 o 
   9  24   1      174.79      -41.48    194.78 o 
  -8  25   1      159.19       91.98    204.61 o 
  -7  25   1       12.40      138.85    199.33 o 
  -6  25   1     1382.66     1649.18    274.08 o 
  -5  25   1        3.34     -151.10    151.10 o 
  -4  25   1      333.31      -73.47    132.76 o 
  -3  25   1       10.47      -68.11    126.43 o 
  -2  25   1      108.30      150.32    156.24 o 
  -1  25   1      182.11       48.68    160.46 o 
   0  25   1      317.27       36.24    132.67 o 
   1  25   1       53.23      168.47    140.29 o 
   2  25   1       90.10     -144.71    159.21 o 
   3  25   1        7.16     -243.97    243.97 o 
   4  25   1       31.07     -130.98    182.58 o 
   5  25   1       14.67      -26.37    191.78 o 
   6  25   1      646.68      835.72    242.72 o 
   7  25   1       16.09      -21.83    195.81 o 
  -6  26   1       30.67      159.05    204.60 o 
  -5  26   1        2.05       63.62    199.07 o 
  -4  26   1      172.51       -2.77    145.03 o 
  -3  26   1       45.02     -130.62    130.62 o 
  -2  26   1       21.04      -80.39    136.00 o 
  -1  26   1      384.21      458.95    157.91 o 
   0  26   1      271.40      121.83    145.19 o 
   1  26   1     1113.98      800.72    171.55 o 
   2  26   1        8.66     -214.62    214.62 o 
   3  26   1       52.94     -159.83    208.97 o 
   4  26   1       62.35       93.22    211.80 o 
   5  26   1      150.35      253.44    219.52 o 
   6  26   1       60.20      723.03    325.99 o 
  -4  27   1      210.75      -26.23    348.98 o 
  -3  27   1       42.49     -174.34    174.34 o 
  -2  27   1       99.62      100.51    151.78 o 
  -1  27   1      437.26      407.45    164.99 o 
   0  27   1       17.49     -141.94    141.94 o 
   1  27   1       53.82     -170.65    170.65 o 
   2  27   1        0.81     -196.82    196.82 o 
   3  27   1        0.72      -60.12    199.31 o 
 -18   0   2        6.41     -146.28    225.69 o 
 -16   0   2      457.57      756.63    177.02 o 
 -14   0   2      137.38      320.29    128.43 o 
 -12   0   2     9626.62    10541.60    366.42 o 
 -10   0   2    32599.80    31873.72    534.60 o 
  -8   0   2      196.95      118.62     52.11 o 
  -6   0   2    17376.48    19546.55    432.53 o 
  -4   0   2       99.98      205.01     53.19 o 
  -2   0   2    14205.74    11755.37    156.54 o 
   0   0   2   195144.47   185808.98   4459.39 o 
   2   0   2   133726.22   131232.45   3255.72 o 
   4   0   2     3318.03     4413.55    138.49 o 
   6   0   2    33869.04    34071.07    657.50 o 
   8   0   2    11894.43    12689.17    272.52 o 
  10   0   2     2264.57     2354.36    155.97 o 
  12   0   2        7.62       97.83     93.44 o 
  14   0   2     1697.77     1901.61    317.63 o 
  16   0   2      203.54      -58.51    204.79 o 
  18   0   2      989.27     1646.67    371.96 o 
 -19   1   2      141.70      -76.81    202.29 o 
 -18   1   2       53.58      163.48    178.77 o 
 -17   1   2     3790.76     3048.70    285.08 o 
 -16   1   2       93.92       61.30    121.15 o 
 -15   1   2      597.99      718.62    113.68 o 
 -14   1   2       73.59       -8.89     82.00 o 
 -13   1   2     1385.95     1340.77    126.68 o 
 -12   1   2     1220.76      899.12    115.38 o 
 -11   1   2      590.35      761.21     85.44 o 
 -10   1   2      506.16      527.41     56.37 o 
  -9   1   2      194.47      478.92     55.88 o 
  -8   1   2     1967.10     1920.05     96.57 o 
  -7   1   2    33509.85    34546.19    381.04 o 
  -6   1   2     1960.22     1615.69     60.08 o 
  -5   1   2    66940.57    67109.13    863.77 o 
  -4   1   2     5032.27     5400.38    123.25 o 
  -3   1   2     7530.87    10726.67    143.65 o 
  -2   1   2      612.22      397.26     22.28 o 
  -1   1   2    25750.78    32313.84    473.64 o 
   0   1   2     8745.13     8068.36    115.74 o 
   1   1   2   112320.02   112989.44   1928.41 o 
   2   1   2     4085.81     5404.32    127.89 o 
   3   1   2     1693.21     1992.42    128.33 o 
   4   1   2      618.31      618.05     42.84 o 
   5   1   2     2655.19     2428.65     86.26 o 
   6   1   2       39.28      -37.38     37.38 o 
   7   1   2    33679.80    34944.91    438.14 o 
   8   1   2      915.48     1464.60     79.08 o 
   9   1   2      652.41      863.73     64.73 o 
  10   1   2       95.96       78.08     53.89 o 
  11   1   2     2834.92     3167.03    118.50 o 
  12   1   2      459.34      281.09     84.11 o 
  13   1   2     5534.20     5882.87    316.17 o 
  14   1   2       74.80     -120.20    120.20 o 
  15   1   2       22.96       43.24    144.72 o 
  16   1   2        0.22       69.74    154.96 o 
  17   1   2      120.87       28.57    401.22 o 
  18   1   2       13.64     -120.93    206.88 o 
 -19   2   2      174.91      371.58    530.78 o 
 -18   2   2       36.21      -44.97    170.60 o 
 -17   2   2       69.01      213.67    165.18 o 
 -16   2   2       93.99        6.05    118.79 o 
 -15   2   2      119.12       39.96     94.03 o 
 -14   2   2        5.27      -79.28     79.28 o 
 -13   2   2       12.27      -64.09     79.71 o 
 -12   2   2     6096.44     6488.50    205.23 o 
 -11   2   2     7227.02     6852.73    139.96 o 
 -10   2   2    21358.52    20688.80    270.66 o 
  -9   2   2       24.41        3.61     35.82 o 
  -8   2   2     2829.42     2480.07     98.39 o 
  -7   2   2    23952.24    24113.27    331.76 o 
  -6   2   2    12312.01    10942.76    221.62 o 
  -5   2   2     3154.46     3167.64     79.44 o 
  -4   2   2    26788.22    24644.03    269.16 o 
  -3   2   2    19070.49    21486.75    234.02 o 
  -2   2   2     1081.71     1091.46     36.35 o 
  -1   2   2      216.26      749.89     39.97 o 
   0   2   2    64575.63    63383.60    905.47 o 
   1   2   2    30175.49    31038.17    708.40 o 
   2   2   2    51076.58    54341.02    968.46 o 
   3   2   2      126.34      214.73     35.84 o 
   4   2   2      719.47      737.98     51.34 o 
   5   2   2     1871.79     2280.29     88.63 o 
   6   2   2    36655.94    34296.05    496.91 o 
   7   2   2     8128.28     8269.28    175.70 o 
   8   2   2    12335.04    12168.35    205.04 o 
   9   2   2     3557.13     3206.65    106.10 o 
  10   2   2      281.62      366.22     60.62 o 
  11   2   2      336.60      318.80     67.03 o 
  12   2   2      639.50      597.34     88.46 o 
  13   2   2      478.21      559.96    117.61 o 
  14   2   2      661.93      710.49    174.36 o 
  15   2   2      525.09      682.30    174.29 o 
  16   2   2      294.51      278.43    171.10 o 
  17   2   2       54.00       61.16    192.25 o 
  18   2   2      603.10      380.64    210.05 o 
 -19   3   2       50.60     -177.88    194.98 o 
 -18   3   2      550.85      836.46    219.52 o 
 -17   3   2     2529.44     2803.86    298.60 o 
 -16   3   2      270.53      207.67    147.46 o 
 -15   3   2     1224.97      967.22    167.70 o 
 -14   3   2      912.05      916.14    113.36 o 
 -13   3   2      108.31      159.05     84.89 o 
 -12   3   2     4637.48     4397.58    247.93 o 
 -11   3   2      144.66       37.72     52.02 o 
 -10   3   2     1161.03      936.15     72.27 o 
  -9   3   2       37.11      186.16     48.23 o 
  -8   3   2     3296.57     3145.19     93.82 o 
  -7   3   2     5187.01     5399.96    115.30 o 
  -6   3   2    17710.60    17557.29    240.55 o 
  -5   3   2    38061.82    38489.41    456.95 o 
  -4   3   2    14052.45    15483.51    185.40 o 
  -3   3   2      212.43      381.99     34.27 o 
  -2   3   2     9624.16    10744.35    130.09 o 
  -1   3   2    10341.80    12084.32    204.74 o 
   0   3   2   106122.87   105103.85   1490.79 o 
   1   3   2    26988.43    26136.54    399.28 o 
   2   3   2      660.89      666.42     34.72 o 
   3   3   2      234.42      294.30     50.81 o 
   4   3   2     1527.27     1510.60     75.32 o 
   5   3   2    14464.39    13744.12    222.69 o 
   6   3   2      338.72      349.56     62.13 o 
   7   3   2    10272.12    10108.77    197.68 o 
   8   3   2     9525.60     9789.37    180.77 o 
   9   3   2       10.51       45.33     47.68 o 
  10   3   2      813.42      852.87     71.04 o 
  11   3   2     3873.83     3587.03    125.91 o 
  12   3   2     2927.29     2858.05    135.75 o 
  13   3   2     2068.64     2234.76    170.65 o 
  14   3   2      203.98      109.19    259.12 o 
  15   3   2       89.89       43.43    150.63 o 
  16   3   2        0.56      -98.14    159.26 o 
  17   3   2        0.98     -124.18    194.34 o 
  18   3   2       52.09      278.01    196.37 o 
 -19   4   2      314.39       82.71    211.16 o 
 -18   4   2        0.98      -60.83    177.90 o 
 -17   4   2      127.26      233.84    138.31 o 
 -16   4   2      209.57      150.73    122.87 o 
 -15   4   2      282.54      363.23    121.21 o 
 -14   4   2      319.78      234.52     95.96 o 
 -13   4   2     1653.26     1684.28    130.92 o 
 -12   4   2     1559.95     1836.32    129.05 o 
 -11   4   2    14214.61    15541.08    260.86 o 
 -10   4   2     8885.83     9391.97    185.27 o 
  -9   4   2     3065.17     3419.83    110.59 o 
  -8   4   2      915.64      940.38     62.84 o 
  -7   4   2    54212.70    56664.93    667.57 o 
  -6   4   2      379.43      482.61     44.94 o 
  -5   4   2     3350.56     3363.29     79.60 o 
  -4   4   2     6774.33     6325.77    101.28 o 
  -3   4   2      883.21      953.41     39.95 o 
  -2   4   2    11851.86    11507.44    161.57 o 
  -1   4   2     4941.94     5531.80    174.34 o 
   0   4   2    97637.58    99941.96   1428.11 o 
   1   4   2    27430.47    29117.51    451.47 o 
   2   4   2     1087.52     1028.75     72.06 o 
   3   4   2     8225.56     8119.63    171.71 o 
   4   4   2    10138.14     9074.34    164.38 o 
   5   4   2    10231.72    12224.57    210.10 o 
   6   4   2     4386.05     4540.17    124.12 o 
   7   4   2    13407.25    14253.82    249.93 o 
   8   4   2     3927.79     3845.83    130.37 o 
   9   4   2       24.69      -27.05     51.21 o 
  10   4   2      594.05      757.46     70.13 o 
  11   4   2      616.01      727.48     87.83 o 
  12   4   2     1688.92     1593.08    111.90 o 
  13   4   2     1215.38     1075.72    143.22 o 
  14   4   2        8.79     -131.48    131.48 o 
  15   4   2     1180.14      912.17    193.42 o 
  16   4   2      220.57      197.99    169.91 o 
  17   4   2      222.52      261.71    185.55 o 
  18   4   2      151.14       31.83    229.87 o 
 -19   5   2       34.21       22.45    298.82 o 
 -18   5   2      944.22      844.40    213.84 o 
 -17   5   2       15.00       62.22    133.25 o 
 -16   5   2      400.93      523.89    144.22 o 
 -15   5   2     1548.96     1843.92    192.29 o 
 -14   5   2     2110.64     2235.31    152.36 o 
 -13   5   2     2312.69     2185.32    215.21 o 
 -12   5   2     1911.91     2105.11    136.87 o 
 -11   5   2      997.51     1172.82     86.61 o 
 -10   5   2     2149.02     1986.26    114.41 o 
  -9   5   2     2886.53     2403.21     99.62 o 
  -8   5   2     4101.44     4075.29    122.08 o 
  -7   5   2     5884.10     5700.26    126.31 o 
  -6   5   2    19073.88    20007.80    274.48 o 
  -5   5   2       15.62      -11.06     27.04 o 
  -4   5   2    37748.82    37935.67    408.40 o 
  -3   5   2    12061.16    12323.86    157.46 o 
  -2   5   2    55451.79    54073.98    615.67 o 
  -1   5   2    13340.71    13920.58    214.30 o 
   0   5   2    89372.85    88501.47   1278.75 o 
   1   5   2     5425.56     4855.13    102.11 o 
   2   5   2    31695.98    30752.85    415.86 o 
   3   5   2    31654.41    32100.63    438.89 o 
   4   5   2       76.19       46.18     39.96 o 
   5   5   2    23179.07    24599.23    364.66 o 
   6   5   2     5513.92     4427.66    127.00 o 
   7   5   2      153.81      277.20     60.11 o 
   8   5   2    15367.19    14041.60    260.19 o 
   9   5   2       43.11       27.94     61.23 o 
  10   5   2     5918.03     5769.46    143.08 o 
  11   5   2     3840.99     3920.62    150.84 o 
  12   5   2     3260.70     3598.42    174.46 o 
  13   5   2      630.49      603.71    123.66 o 
  14   5   2     1029.75      981.90    145.49 o 
  15   5   2       53.55       56.19    152.55 o 
  16   5   2        1.36      -11.62    161.04 o 
  17   5   2       83.13       77.20    180.87 o 
  18   5   2        8.85      183.86    217.33 o 
 -19   6   2      128.41      107.77    493.17 o 
 -18   6   2       87.65      384.84    156.75 o 
 -17   6   2        2.23      -66.48    128.57 o 
 -16   6   2      690.79      552.43    147.60 o 
 -15   6   2     1376.93     1190.97    161.39 o 
 -14   6   2      109.52      226.39     95.93 o 
 -13   6   2     3476.07     3815.22    190.62 o 
 -12   6   2      257.78      137.35     83.19 o 
 -11   6   2     6213.05     6718.29    169.22 o 
 -10   6   2      188.20      132.85     58.01 o 
  -9   6   2     8285.87     8535.09    174.25 o 
  -8   6   2      115.01       43.64     45.25 o 
  -7   6   2    23519.54    21091.05    297.13 o 
  -6   6   2    29756.64    27892.35    327.52 o 
  -5   6   2    19473.14    19112.74    236.91 o 
  -4   6   2     6451.48     6984.12    113.39 o 
  -3   6   2      818.10      845.66     52.41 o 
  -2   6   2    17265.91    15285.60    213.75 o 
  -1   6   2      545.28      499.96     32.81 o 
   0   6   2    71364.94    71248.39    796.72 o 
   1   6   2    45376.93    43660.69    571.52 o 
   2   6   2    10413.91    10729.29    182.48 o 
   3   6   2    48432.66    47580.62    628.94 o 
   4   6   2      180.65      196.05     46.29 o 
   5   6   2    22074.99    22604.09    346.97 o 
   6   6   2      163.82      259.39     56.75 o 
   7   6   2     8311.06     7892.59    181.10 o 
   8   6   2     3499.82     3158.13    131.52 o 
   9   6   2      189.54      113.07     65.15 o 
  10   6   2      231.64      249.95     82.63 o 
  11   6   2      352.72      370.77     81.25 o 
  12   6   2      358.81      358.88     95.49 o 
  13   6   2      955.34     1109.62    144.78 o 
  14   6   2     1536.83     1634.53    211.89 o 
  15   6   2      918.86      870.23    187.41 o 
  16   6   2      123.27      301.81    178.77 o 
  17   6   2      379.39      414.86    189.77 o 
 -19   7   2       42.44     -125.38    305.09 o 
 -18   7   2      347.68      387.86    160.93 o 
 -17   7   2       18.30       16.13    133.29 o 
 -16   7   2     1214.45      969.69    160.75 o 
 -15   7   2      319.44      177.05    126.14 o 
 -14   7   2     1815.85     1633.53    166.41 o 
 -13   7   2     5669.44     6163.93    260.60 o 
 -12   7   2      845.02      850.65    108.51 o 
 -11   7   2     2099.25     2215.31    110.89 o 
 -10   7   2       15.15      -55.79     55.79 o 
  -9   7   2     4915.48     4977.01    137.93 o 
  -8   7   2     4445.50     4539.55    126.97 o 
  -7   7   2      715.97      742.99     72.21 o 
  -6   7   2     6700.07     6611.72    124.44 o 
  -5   7   2     5746.33     6137.07    112.65 o 
  -4   7   2    27572.37    29253.66    332.94 o 
  -3   7   2      393.60      410.81     54.38 o 
  -2   7   2    80157.97    83601.35    940.16 o 
  -1   7   2     3053.53     2876.52     74.32 o 
   0   7   2     2304.84     2485.25     78.84 o 
   1   7   2        3.76       11.80     32.60 o 
   2   7   2    10704.92    11701.05    193.39 o 
   3   7   2     1371.37     1466.62     73.81 o 
   4   7   2      339.79      392.60     56.59 o 
   5   7   2    18501.16    17585.10    291.68 o 
   6   7   2     2459.28     2631.76    112.85 o 
   7   7   2     1405.17     1253.81     90.67 o 
   8   7   2     5376.72     4862.74    157.48 o 
   9   7   2     3049.31     2751.46    132.02 o 
  10   7   2    10738.52    10832.64    253.38 o 
  11   7   2     1387.49     1304.00    117.12 o 
  12   7   2     3307.63     3687.83    178.75 o 
  13   7   2      401.14      299.53    127.40 o 
  14   7   2      692.91      861.77    142.73 o 
  15   7   2       52.01       20.09    151.14 o 
  16   7   2      210.41      279.26    183.89 o 
  17   7   2       71.03      368.38    196.11 o 
 -19   8   2        4.28     -242.40    300.91 o 
 -18   8   2       21.22       10.92    193.37 o 
 -17   8   2       69.80      176.70    184.26 o 
 -16   8   2      173.74      -85.43    123.29 o 
 -15   8   2      959.26      782.74    150.67 o 
 -14   8   2     1020.42     1027.89    145.49 o 
 -13   8   2     2394.46     2987.17    167.05 o 
 -12   8   2     2423.97     2362.60    176.75 o 
 -11   8   2      265.56      289.46     72.26 o 
 -10   8   2        8.62      -15.94     59.74 o 
  -9   8   2    13176.75    13049.77    232.67 o 
  -8   8   2     6155.88     6018.72    147.34 o 
  -7   8   2     6052.21     5775.80    138.72 o 
  -6   8   2     9819.62    10092.16    161.73 o 
  -5   8   2     1347.07     1421.47     62.24 o 
  -4   8   2     9600.61    10313.16    181.81 o 
  -3   8   2      921.26     1141.46     65.99 o 
  -2   8   2        4.15      133.10     41.31 o 
  -1   8   2    10902.31    10385.82    172.64 o 
   0   8   2     9194.67     9788.67    158.30 o 
   1   8   2     9443.08     8358.89    146.99 o 
   2   8   2     2205.66     2301.17     97.72 o 
   3   8   2    36842.24    34706.63    489.32 o 
   4   8   2      670.85      730.93     68.27 o 
   5   8   2    13218.66    12091.42    231.27 o 
   6   8   2       60.35      -52.23     54.32 o 
   7   8   2      395.52      341.60     72.39 o 
   8   8   2      267.95      207.51     74.22 o 
   9   8   2     2132.69     2111.83    124.14 o 
  10   8   2      243.53      272.13     87.00 o 
  11   8   2     1213.10     1370.49    120.09 o 
  12   8   2       61.63       40.60    104.14 o 
  13   8   2      108.77      175.75    112.50 o 
  14   8   2     1634.29     1579.89    172.57 o 
  15   8   2      420.04      269.44    133.10 o 
  16   8   2       13.63       73.18    162.46 o 
  17   8   2      540.95      352.70    217.33 o 
 -18   9   2       71.96      -93.58    192.80 o 
 -17   9   2       67.84        4.53    173.60 o 
 -16   9   2      615.99      315.07    182.58 o 
 -15   9   2      509.93      753.50    189.77 o 
 -14   9   2     1294.25     1209.96    155.51 o 
 -13   9   2     3708.07     3537.07    294.85 o 
 -12   9   2      463.80      450.51    102.05 o 
 -11   9   2     1301.74     1351.70     99.24 o 
 -10   9   2     5457.84     5401.21    159.15 o 
  -9   9   2     1476.02     1431.90     96.80 o 
  -8   9   2     4033.76     4229.27    129.27 o 
  -7   9   2       74.26      216.91     51.44 o 
  -6   9   2     2961.36     3038.85    122.18 o 
  -5   9   2     2851.64     3406.64     89.12 o 
  -4   9   2     9777.62    10583.01    209.05 o 
  -3   9   2    37114.27    37672.14    474.85 o 
  -2   9   2    25571.79    26788.30    354.30 o 
  -1   9   2    20912.25    21525.90    285.86 o 
   0   9   2     3003.17     3008.09    102.08 o 
   1   9   2      462.93      412.28     49.59 o 
   2   9   2       42.46      154.22     68.17 o 
   3   9   2     1501.70     1506.96     85.12 o 
   4   9   2      687.21      924.14     77.48 o 
   5   9   2      989.57      739.36     77.98 o 
   6   9   2     1233.13     1534.92    100.54 o 
   7   9   2     4184.65     3983.50    155.09 o 
   8   9   2      683.34      782.77     94.26 o 
   9   9   2     7285.91     7163.86    237.94 o 
  10   9   2     8522.43     8622.00    258.79 o 
  11   9   2      873.98      779.30    124.87 o 
  12   9   2      549.08      372.85    115.37 o 
  13   9   2      972.50      854.90    149.19 o 
  14   9   2      161.25      216.55    126.69 o 
  15   9   2      135.71       39.65    195.55 o 
  16   9   2      173.64      447.19    275.84 o 
  17   9   2        7.37     -171.35    242.40 o 
 -18  10   2        7.22       49.07    204.61 o 
 -17  10   2       28.74     -121.61    181.59 o 
 -16  10   2       59.86     -160.53    160.53 o 
 -15  10   2       86.42     -160.61    208.97 o 
 -14  10   2     1879.38     1564.94    228.68 o 
 -13  10   2      531.51      574.77    168.37 o 
 -12  10   2     2667.92     2221.72    146.89 o 
 -11  10   2       17.01      -48.83     67.79 o 
 -10  10   2     4053.96     3967.28    142.06 o 
  -9  10   2     8662.67     7993.70    210.50 o 
  -8  10   2    15197.77    15508.91    261.56 o 
  -7  10   2        8.23       83.16     52.33 o 
  -6  10   2     1134.26     1344.73     72.42 o 
  -5  10   2     1952.32     2093.44     99.21 o 
  -4  10   2       28.70      116.54     50.88 o 
  -3  10   2     1191.14     1245.79     76.77 o 
  -2  10   2    20240.86    19616.83    285.59 o 
  -1  10   2     5324.01     5110.85    113.61 o 
   0  10   2     2158.56     2148.51     84.82 o 
   1  10   2      866.34      798.95     59.97 o 
   2  10   2    10438.82     9112.73    209.22 o 
   3  10   2    12014.88    11088.23    221.04 o 
   4  10   2    48825.48    48381.29    674.69 o 
   5  10   2     4434.88     4310.21    159.02 o 
   6  10   2       14.72        7.91     65.39 o 
   7  10   2      148.30       10.05     92.90 o 
   8  10   2      192.25      247.39     81.41 o 
   9  10   2     2021.99     2191.27    161.41 o 
  10  10   2     2870.85     2899.72    154.21 o 
  11  10   2       95.58       63.53     86.73 o 
  12  10   2       49.90       -7.91    104.22 o 
  13  10   2       27.08     -106.42    107.41 o 
  14  10   2     1118.14     1234.14    166.12 o 
  15  10   2      191.17       -0.15    192.25 o 
  16  10   2      557.05      321.81    271.66 o 
  17  10   2      212.39      463.91    300.91 o 
 -18  11   2       14.55      -37.07    204.10 o 
 -17  11   2      170.32      327.95    207.08 o 
 -16  11   2      104.54     -169.45    169.45 o 
 -15  11   2     1906.26     2217.06    261.77 o 
 -14  11   2      145.36      142.10    171.10 o 
 -13  11   2      490.88      579.03    178.63 o 
 -12  11   2      206.10      -21.33    130.13 o 
 -11  11   2        5.76       30.57     85.16 o 
 -10  11   2        2.64      -67.61     67.61 o 
  -9  11   2     3778.04     3976.96    177.44 o 
  -8  11   2      407.26      466.49     71.11 o 
  -7  11   2     7058.36     6856.19    146.85 o 
  -6  11   2     1046.05     1038.63     63.25 o 
  -5  11   2     1706.98     2053.40    102.84 o 
  -4  11   2      440.94      289.30     63.61 o 
  -3  11   2    77787.13    77453.63    908.58 o 
  -2  11   2     4524.16     4113.89    144.75 o 
  -1  11   2     8931.23     9227.52    203.83 o 
   0  11   2      396.03      536.75     54.05 o 
   1  11   2       81.87      -16.06     41.85 o 
   2  11   2     1486.53     1366.78     80.20 o 
   3  11   2      650.87      798.56     77.97 o 
   4  11   2      187.62      147.15     64.56 o 
   5  11   2      116.62        7.34     67.05 o 
   6  11   2      107.72       96.58     73.74 o 
   7  11   2      255.80      313.61     83.10 o 
   8  11   2      136.09      175.46     97.24 o 
   9  11   2     6705.37     7115.84    255.70 o 
  10  11   2      794.74      947.16    106.67 o 
  11  11   2     3910.79     4086.17    218.98 o 
  12  11   2       45.96      -89.60    100.44 o 
  13  11   2      124.90     -103.88    150.46 o 
  14  11   2       57.80      -37.85    155.13 o 
  15  11   2      675.40      545.17    196.11 o 
  16  11   2        3.82     -221.51    221.51 o 
 -17  12   2        3.51     -104.79    181.73 o 
 -16  12   2       29.75      -84.11    176.65 o 
 -15  12   2        4.06      -50.33    169.50 o 
 -14  12   2     2297.91     2456.53    267.18 o 
 -13  12   2      113.72      -59.44    153.59 o 
 -12  12   2      354.36      376.14    159.58 o 
 -11  12   2       18.60      -27.27     87.19 o 
 -10  12   2     8353.55     8701.77    250.97 o 
  -9  12   2       18.60      -89.13     89.13 o 
  -8  12   2    17488.23    19049.58    365.52 o 
  -7  12   2       58.66        5.91     48.24 o 
  -6  12   2     1980.79     2228.55    116.09 o 
  -5  12   2       12.28       -0.69     57.47 o 
  -4  12   2       96.70      222.04     62.66 o 
  -3  12   2      131.43      145.53     60.17 o 
  -2  12   2     3355.27     3357.00    140.53 o 
  -1  12   2       77.64       99.30     60.88 o 
   0  12   2     1289.87     1582.72     96.00 o 
   1  12   2        5.83      -23.43     44.44 o 
   2  12   2     6670.12     6257.93    156.25 o 
   3  12   2     2851.14     3007.83    133.62 o 
   4  12   2    49807.54    48355.97    691.65 o 
   5  12   2      317.00      288.06    137.45 o 
   6  12   2      211.81      198.22     85.06 o 
   7  12   2      219.54      125.31     83.04 o 
   8  12   2     2453.47     2502.47    171.09 o 
   9  12   2      105.20      109.04    142.93 o 
  10  12   2     2049.83     2181.55    143.55 o 
  11  12   2       56.76      193.05    113.36 o 
  12  12   2      507.76      627.36    175.67 o 
  13  12   2       73.01      -30.78    146.26 o 
  14  12   2      190.49      142.10    168.45 o 
  15  12   2        3.96       46.67    342.71 o 
  16  12   2     1040.55     1139.06    424.21 o 
 -17  13   2      176.10      299.97    221.59 o 
 -16  13   2       82.73     -111.44    184.54 o 
 -15  13   2     1227.49     1590.87    307.18 o 
 -14  13   2       66.42      180.45    174.93 o 
 -13  13   2      941.84      981.98    205.25 o 
 -12  13   2      373.37       87.77    153.67 o 
 -11  13   2      906.56      935.36    152.18 o 
 -10  13   2      563.23      497.02    106.18 o 
  -9  13   2     1443.69     1519.76    157.45 o 
  -8  13   2        6.36       65.48     89.58 o 
  -7  13   2     3187.87     3182.19    179.96 o 
  -6  13   2       62.80      175.51     71.86 o 
  -5  13   2        8.44      -20.62     60.32 o 
  -4  13   2     1338.23     1601.41    101.77 o 
  -3  13   2    30990.00    31430.74    439.16 o 
  -2  13   2     3852.90     3547.66    174.51 o 
  -1  13   2    17254.73    17169.68    326.96 o 
   0  13   2       16.83       64.03     49.48 o 
   1  13   2        2.43      -32.37     57.78 o 
   2  13   2     1233.84     1307.21     99.79 o 
   3  13   2      180.75       37.16     77.82 o 
   4  13   2     2515.63     2705.27    167.95 o 
   5  13   2      874.48      992.90     92.75 o 
   6  13   2     1324.41     1381.30    119.25 o 
   7  13   2      603.55      645.24    105.19 o 
   8  13   2      429.08      394.13    114.90 o 
   9  13   2     6545.61     7682.02    274.69 o 
  10  13   2      828.99      944.84    140.34 o 
  11  13   2     2467.34     2559.66    237.95 o 
  12  13   2       11.49     -131.33    135.85 o 
  13  13   2        5.56     -165.36    223.60 o 
  14  13   2        1.17     -219.42    219.42 o 
  15  13   2      739.10      806.23    224.37 o 
  16  13   2       50.70       76.89    205.70 o 
 -17  14   2       16.61     -189.14    189.14 o 
 -16  14   2       11.13     -135.91    192.20 o 
 -15  14   2       18.95       15.96    369.87 o 
 -14  14   2     1002.35      993.90    224.60 o 
 -13  14   2      269.08      411.67    183.23 o 
 -12  14   2      469.12      436.76    177.90 o 
 -11  14   2        2.35      -97.30    122.90 o 
 -10  14   2     3142.09     3028.67    175.61 o 
  -9  14   2     1707.26     1698.07    143.14 o 
  -8  14   2     7328.67     7979.79    298.60 o 
  -7  14   2      206.29      240.89     82.21 o 
  -6  14   2      760.01      782.70     92.67 o 
  -5  14   2      519.76      712.18    104.99 o 
  -4  14   2      387.57      461.35     78.96 o 
  -3  14   2      619.47      647.35     82.74 o 
  -2  14   2     3233.44     3087.05    150.88 o 
  -1  14   2    10876.50    10259.24    247.49 o 
   0  14   2        8.16      -31.24     77.52 o 
   1  14   2     1175.67     1020.23     83.90 o 
   2  14   2     3940.11     3817.76    163.19 o 
   3  14   2     6954.25     6530.89    198.37 o 
   4  14   2    14081.56    14786.96    307.87 o 
   5  14   2     1174.55     1475.72    122.76 o 
   6  14   2     1248.61     1481.49    126.77 o 
   7  14   2     1765.67     1522.70    186.51 o 
   8  14   2      208.52      178.14    108.10 o 
   9  14   2      590.70      721.49    131.11 o 
  10  14   2      435.95      384.90    127.07 o 
  11  14   2      439.77      424.50    131.13 o 
  12  14   2       77.18       81.50    153.67 o 
  13  14   2       76.84      -11.63    162.41 o 
  14  14   2      132.02      453.35    212.72 o 
  15  14   2       33.34      170.72    212.41 o 
 -16  15   2      286.78      186.61    213.56 o 
 -15  15   2      212.81      131.87    204.83 o 
 -14  15   2      382.56      258.29    200.37 o 
 -13  15   2     1530.69     2088.81    290.47 o 
 -12  15   2      128.61      -29.45    160.88 o 
 -11  15   2       79.42      -23.26    167.17 o 
 -10  15   2     1106.51      985.24    131.48 o 
  -9  15   2      892.57      956.60    126.70 o 
  -8  15   2     1846.19     2061.91    151.89 o 
  -7  15   2       10.32       35.42     80.67 o 
  -6  15   2     1628.62     1908.52    125.50 o 
  -5  15   2       44.66       95.06     74.45 o 
  -4  15   2     1931.44     2073.07    123.09 o 
  -3  15   2    15659.51    15174.61    282.20 o 
  -2  15   2     9438.66     9234.01    245.60 o 
  -1  15   2    10279.03    10204.22    275.68 o 
   0  15   2       69.76        7.23     76.61 o 
   1  15   2      834.24      928.69     87.02 o 
   2  15   2     2278.12     1906.82    112.78 o 
   3  15   2      328.18      220.74     83.86 o 
   4  15   2      571.61      549.35     99.75 o 
   5  15   2       31.75      -62.48     89.28 o 
   6  15   2     2126.98     2036.33    145.99 o 
   7  15   2     2837.41     3204.54    200.73 o 
   8  15   2        1.60     -102.57    102.57 o 
   9  15   2     2308.11     2590.62    195.42 o 
  10  15   2     3335.34     4020.88    240.43 o 
  11  15   2      355.30      260.97    142.29 o 
  12  15   2      209.38     -150.46    234.04 o 
  13  15   2       18.21     -176.65    176.65 o 
  14  15   2      335.22      256.73    213.15 o 
  15  15   2      150.20        9.63    202.31 o 
 -16  16   2       26.34      -42.73    214.67 o 
 -15  16   2       47.13     -116.53    197.50 o 
 -14  16   2       92.82      174.24    204.99 o 
 -13  16   2      625.24      377.56    215.24 o 
 -12  16   2      230.42      248.59    184.26 o 
 -11  16   2      315.48      408.30    174.06 o 
 -10  16   2      448.11      469.98    154.49 o 
  -9  16   2     3554.95     3634.60    195.58 o 
  -8  16   2     1862.06     2138.74    158.60 o 
  -7  16   2       66.89      108.24     85.61 o 
  -6  16   2     5243.38     5523.98    263.00 o 
  -5  16   2      329.18      199.36     84.37 o 
  -4  16   2     1522.03     1611.77    117.28 o 
  -3  16   2      431.04      674.16    108.91 o 
  -2  16   2      129.65       94.44     89.67 o 
  -1  16   2     4510.34     4457.27    191.57 o 
   0  16   2      357.29      213.60     88.74 o 
   1  16   2     3704.21     3492.74    240.34 o 
   2  16   2     4015.97     4145.66    160.99 o 
   3  16   2     4807.17     5185.85    200.30 o 
   4  16   2     6562.86     7363.53    232.46 o 
   5  16   2     8070.67     7707.89    242.39 o 
   6  16   2      339.29      290.28    103.36 o 
   7  16   2     1410.36     1688.85    276.72 o 
   8  16   2       23.31     -102.89    113.41 o 
   9  16   2      974.06      997.71    152.65 o 
  10  16   2       39.71       12.53    190.12 o 
  11  16   2      345.13      171.55    135.92 o 
  12  16   2       21.89       95.51    181.59 o 
  13  16   2       12.75     -121.67    186.11 o 
  14  16   2      400.56      679.44    307.18 o 
 -15  17   2        2.42      -78.47    207.58 o 
 -14  17   2      455.60      369.87    215.73 o 
 -13  17   2      578.35      717.83    238.22 o 
 -12  17   2        8.13     -165.18    165.18 o 
 -11  17   2       24.62      -65.45    160.88 o 
 -10  17   2      212.18      511.18    147.08 o 
  -9  17   2     1412.74     1268.03    147.16 o 
  -8  17   2      724.98      578.67    123.39 o 
  -7  17   2      881.09     1015.67    114.10 o 
  -6  17   2     2575.76     2447.73    145.74 o 
  -5  17   2      888.89      902.98    107.57 o 
  -4  17   2     3766.19     3984.53    179.05 o 
  -3  17   2     1429.54     1759.02    159.11 o 
  -2  17   2     3929.00     4320.00    211.74 o 
  -1  17   2      342.98      459.55    103.43 o 
   0  17   2     2303.96     2366.76    158.29 o 
   1  17   2       55.69       33.02    120.04 o 
   2  17   2     1851.77     1969.84    146.98 o 
   3  17   2       50.11       76.62    111.00 o 
   4  17   2       40.41       37.80     95.01 o 
   5  17   2       79.51       87.20     98.19 o 
   6  17   2     1360.52     1387.32    156.59 o 
   7  17   2      424.38      435.06    129.24 o 
   8  17   2      991.80      952.63    153.54 o 
   9  17   2      126.81      140.45    169.05 o 
  10  17   2     1563.88     1971.18    169.64 o 
  11  17   2        8.26      -74.97    169.75 o 
  12  17   2      752.88      596.11    219.44 o 
  13  17   2        1.22     -185.90    185.90 o 
  14  17   2      193.84       43.88    212.78 o 
 -15  18   2        9.64       -2.40    215.67 o 
 -14  18   2       33.17       31.66    204.99 o 
 -13  18   2      510.95      364.18    213.51 o 
 -12  18   2        6.84      118.06    183.27 o 
 -11  18   2     1231.75     1022.93    219.80 o 
 -10  18   2       36.11      -55.06    123.46 o 
  -9  18   2     1574.95     1546.53    159.00 o 
  -8  18   2       11.61     -104.40    104.40 o 
  -7  18   2     1288.42     1432.04    129.92 o 
  -6  18   2     3237.17     2928.44    160.35 o 
  -5  18   2        8.76       -9.48     83.59 o 
  -4  18   2     1429.66     1729.90    127.30 o 
  -3  18   2        2.38      -88.61     88.61 o 
  -2  18   2      267.89      100.99     95.03 o 
  -1  18   2       64.42      -86.30     89.60 o 
   0  18   2     1380.96     1338.94    131.95 o 
   1  18   2     4916.66     5243.52    238.74 o 
   2  18   2      742.20      758.51    119.45 o 
   3  18   2     3622.15     3392.45    216.33 o 
   4  18   2       24.86      -87.72    108.58 o 
   5  18   2     1897.15     1892.41    181.59 o 
   6  18   2      187.43      163.18    120.98 o 
   7  18   2     3198.52     3269.33    221.57 o 
   8  18   2      481.75      378.21    142.00 o 
   9  18   2       88.76      202.78    134.95 o 
  10  18   2       88.63       50.06    135.52 o 
  11  18   2        9.24      162.66    186.11 o 
  12  18   2       54.09      166.84    199.33 o 
  13  18   2      100.69      271.83    212.41 o 
 -14  19   2      391.18      476.29    239.32 o 
 -13  19   2      291.21      471.50    346.89 o 
 -12  19   2      111.67       10.69    190.18 o 
 -11  19   2       78.79      130.82    181.73 o 
 -10  19   2        7.53       61.61    136.00 o 
  -9  19   2      263.73      120.36    137.13 o 
  -8  19   2       17.26     -108.53    108.53 o 
  -7  19   2     1425.28     1772.62    142.47 o 
  -6  19   2     2222.77     2197.54    148.26 o 
  -5  19   2      171.98      106.07    101.64 o 
  -4  19   2     2506.39     2429.91    281.00 o 
  -3  19   2       24.26      -25.60     95.41 o 
  -2  19   2       22.54       35.27     94.50 o 
  -1  19   2       95.59       54.77     95.03 o 
   0  19   2     6288.96     6712.24    486.81 o 
   1  19   2      372.98      443.01    113.37 o 
   2  19   2      201.14      270.72    108.34 o 
   3  19   2      395.64      277.07    125.23 o 
   4  19   2      288.64      205.88    134.23 o 
   5  19   2      547.23      463.44    142.67 o 
   6  19   2      284.72      373.52    215.24 o 
   7  19   2        0.45     -151.66    151.66 o 
   8  19   2     1650.06     1959.04    205.63 o 
   9  19   2       14.09        6.65    132.16 o 
  10  19   2      515.49      744.76    166.88 o 
  11  19   2      200.79      318.27    203.66 o 
  12  19   2      661.27      890.23    245.07 o 
  13  19   2        0.81       86.72    211.80 o 
 -13  20   2       65.92      -44.67    207.84 o 
 -12  20   2      138.79       84.65    207.58 o 
 -11  20   2     1892.20     2128.35    285.17 o 
 -10  20   2      658.36      597.97    163.36 o 
  -9  20   2      226.92      104.65    136.91 o 
  -8  20   2       41.44     -113.52    113.52 o 
  -7  20   2     1604.30     1538.53    143.00 o 
  -6  20   2        6.51       76.55    114.99 o 
  -5  20   2      353.33      282.20    118.87 o 
  -4  20   2      813.88      754.92    130.49 o 
  -3  20   2       40.77      -93.11     93.11 o 
  -2  20   2       27.91      -32.93     96.34 o 
  -1  20   2      365.65      279.33    108.88 o 
   0  20   2     1449.62     1479.38    149.66 o 
   1  20   2     3675.76     3720.07    206.36 o 
   2  20   2      328.34      154.33    128.88 o 
   3  20   2      507.00      623.40    148.31 o 
   4  20   2     1813.47     1743.10    190.65 o 
   5  20   2     1588.69     1433.31    390.77 o 
   6  20   2      244.71      220.30    175.53 o 
   7  20   2     1614.97     1943.49    248.66 o 
   8  20   2      373.42      300.05    177.31 o 
   9  20   2       49.90      -85.68    215.24 o 
  10  20   2        4.53       24.94    179.58 o 
  11  20   2        7.02       33.43    288.38 o 
  12  20   2       74.12      121.12    288.38 o 
 -13  21   2        0.39     -207.58    207.58 o 
 -12  21   2      216.35      222.89    219.84 o 
 -11  21   2       46.97       20.90    259.12 o 
 -10  21   2       85.23       41.61    449.28 o 
  -9  21   2       14.73       11.69    160.88 o 
  -8  21   2        4.86      -22.72    137.42 o 
  -7  21   2      611.73      336.57    153.34 o 
  -6  21   2     2073.57     2278.73    185.40 o 
  -5  21   2     1802.41     1902.36    189.03 o 
  -4  21   2     1299.45     1452.19    157.12 o 
  -3  21   2      434.79      340.50    117.33 o 
  -2  21   2      307.74      249.10    116.66 o 
  -1  21   2       65.17      -60.21    108.58 o 
   0  21   2     2755.34     2628.46    186.59 o 
   1  21   2     1649.17     1874.31    169.07 o 
   2  21   2      288.47      294.22    220.07 o 
   3  21   2        4.97     -121.39    121.39 o 
   4  21   2       46.39       -7.05    131.44 o 
   5  21   2      245.73       62.87    169.45 o 
   6  21   2        8.83      -39.89    161.82 o 
   7  21   2      320.78      516.97    193.42 o 
   8  21   2     1003.36     1349.84    231.30 o 
   9  21   2       15.68      166.87    180.29 o 
  10  21   2       52.40       -9.86    188.51 o 
  11  21   2      280.46     -175.53    280.02 o 
 -12  22   2      452.66      376.14    309.27 o 
 -11  22   2      463.65      705.27    344.80 o 
 -10  22   2      556.73     1019.76    330.17 o 
  -9  22   2       30.91      -43.13    166.95 o 
  -8  22   2       29.34       12.95    192.25 o 
  -7  22   2      342.65      221.89    155.93 o 
  -6  22   2      797.65      738.59    149.60 o 
  -5  22   2      199.32      352.23    128.92 o 
  -4  22   2      220.67       96.26    120.67 o 
  -3  22   2       30.70      -47.46    110.70 o 
  -2  22   2      198.36      187.53    117.01 o 
  -1  22   2       25.44       -6.45    112.85 o 
   0  22   2     1879.92     1729.27    172.58 o 
   1  22   2     2420.90     2563.06    194.13 o 
   2  22   2      894.91      579.46    158.79 o 
   3  22   2       55.00       -5.49    137.64 o 
   4  22   2      192.08      189.95    174.67 o 
   5  22   2      181.83      113.06    166.69 o 
   6  22   2      991.60     1154.42    229.60 o 
   7  22   2      638.97      793.48    227.78 o 
   8  22   2      103.61      271.59    282.11 o 
   9  22   2        3.94       29.90    190.39 o 
  10  22   2       38.56     -101.61    188.03 o 
 -11  23   2       44.57      175.53    284.20 o 
 -10  23   2        0.52     -163.00    254.94 o 
  -9  23   2        0.73     -136.98    176.65 o 
  -8  23   2       18.26      -52.91    169.75 o 
  -7  23   2      154.46      154.24    157.29 o 
  -6  23   2      332.20      234.86    135.47 o 
  -5  23   2     2924.30     2936.80    244.92 o 
  -4  23   2      447.86      240.54    133.92 o 
  -3  23   2      257.04      123.39    119.35 o 
  -2  23   2       31.59       -7.25    117.54 o 
  -1  23   2     1199.39     1119.83    154.46 o 
   0  23   2     1746.99     1683.53    175.78 o 
   1  23   2      835.30      817.95    175.62 o 
   2  23   2       36.92      -74.55    139.35 o 
   3  23   2        1.37      -49.43    142.49 o 
   4  23   2        0.10     -149.54    149.54 o 
   5  23   2       29.99      -43.74    173.72 o 
   6  23   2       23.28       -9.97    190.39 o 
   7  23   2      562.48      673.61    254.94 o 
   8  23   2      232.16     -119.38    309.27 o 
   9  23   2       77.98      428.82    212.22 o 
 -10  24   2      492.83      443.01    325.99 o 
  -9  24   2        5.45     -149.83    238.22 o 
  -8  24   2      150.06      -67.67    177.24 o 
  -7  24   2        6.13       25.35    359.43 o 
  -6  24   2      604.17      811.63    159.52 o 
  -5  24   2       41.01      -10.20    128.59 o 
  -4  24   2       15.15     -108.77    124.75 o 
  -3  24   2       49.78     -117.47    117.47 o 
  -2  24   2        1.08     -147.79    147.79 o 
  -1  24   2       16.02     -121.85    121.85 o 
   0  24   2     1386.99     1251.85    167.66 o 
   1  24   2      179.32     -112.68    145.76 o 
   2  24   2      964.23      854.54    185.52 o 
   3  24   2       37.41     -213.15    213.15 o 
   4  24   2       13.07       33.77    179.75 o 
   5  24   2        7.19       53.73    223.60 o 
   6  24   2      949.38      674.43    225.95 o 
   7  24   2       30.74     -181.30    181.30 o 
   8  24   2       52.71      -24.69    305.09 o 
  -8  25   2        3.04       28.52    199.92 o 
  -7  25   2      380.52      346.29    204.60 o 
  -6  25   2       13.36       55.68    187.64 o 
  -5  25   2      989.12     1151.05    234.06 o 
  -4  25   2       83.37       -9.38    132.33 o 
  -3  25   2      179.75      136.67    136.97 o 
  -2  25   2        7.33      -82.21    127.88 o 
  -1  25   2      307.15      253.70    142.02 o 
   0  25   2       63.07     -145.16    145.16 o 
   1  25   2      345.85       42.02    165.09 o 
   2  25   2       27.12     -149.16    149.16 o 
   3  25   2        3.32     -171.67    171.67 o 
   4  25   2       56.12     -181.45    181.45 o 
   5  25   2       48.44     -231.95    231.95 o 
   6  25   2        0.47      207.15    213.02 o 
   7  25   2      248.88      387.04    231.45 o 
  -6  26   2      130.40     -133.96    189.65 o 
  -5  26   2        5.46     -166.79    179.77 o 
  -4  26   2       59.84      -86.28    186.23 o 
  -3  26   2      165.55      126.82    147.25 o 
  -2  26   2       15.70     -130.90    130.90 o 
  -1  26   2      150.42       75.11    159.26 o 
   0  26   2      462.11      130.03    258.20 o 
   1  26   2      326.69      241.11    182.14 o 
   2  26   2      437.25      232.97    224.08 o 
   3  26   2       22.98      -66.23    201.61 o 
   4  26   2       57.88        0.18    307.18 o 
   5  26   2       34.27       43.52    213.87 o 
  -4  27   2      184.95      -84.60    149.13 o 
  -3  27   2      178.30      -65.30    144.66 o 
  -2  27   2      140.79     -146.59    146.59 o 
  -1  27   2       76.16     -170.04    170.04 o 
   0  27   2      420.48       95.83    181.57 o 
   1  27   2      239.24       13.93    417.94 o 
   2  27   2        0.87     -154.43    388.68 o 
 -19   0   3      343.66      163.00    284.20 o 
 -17   0   3      154.08      118.81    164.23 o 
 -15   0   3        5.78       22.37    152.55 o 
 -13   0   3      258.92      149.15    156.73 o 
 -11   0   3    26067.64    27357.77    647.12 o 
  -9   0   3     8892.25     9585.23    299.42 o 
  -7   0   3     8133.08     8338.36    263.30 o 
  -5   0   3    53232.93    45819.16    870.58 o 
  -3   0   3     3952.28     7339.79    238.59 o 
  -1   0   3     6586.80     8631.59    188.51 o 
   1   0   3   161591.48   156638.53   2663.67 o 
   3   0   3     2438.60     2130.03     96.64 o 
   5   0   3     2423.93     2325.87    179.71 o 
   7   0   3    57198.19    55944.04   1044.53 o 
   9   0   3      187.01      297.19     77.03 o 
  11   0   3        1.40      -26.86    107.79 o 
  13   0   3       20.95     -125.38    171.35 o 
  15   0   3      404.36      434.65    234.04 o 
  17   0   3       72.98      -20.90    242.40 o 
 -20   1   3       19.94      143.70    222.99 o 
 -19   1   3        0.29     -127.77    185.55 o 
 -18   1   3      822.49      773.43    220.15 o 
 -17   1   3       52.55      156.52    136.47 o 
 -16   1   3     4356.22     4262.91    213.66 o 
 -15   1   3      197.39      197.16     96.73 o 
 -14   1   3      355.85      310.46     94.54 o 
 -13   1   3      419.91      627.16    102.55 o 
 -12   1   3     5178.08     4782.59    181.57 o 
 -11   1   3     2578.14     3158.09    117.08 o 
 -10   1   3     5320.72     4883.96    127.01 o 
  -9   1   3      920.88      841.83     59.41 o 
  -8   1   3     5362.25     5424.11    114.68 o 
  -7   1   3      693.77      801.57     69.32 o 
  -6   1   3    36155.27    35712.95    502.46 o 
  -5   1   3     2679.34     2885.75     98.88 o 
  -4   1   3    24499.96    24006.04    297.33 o 
  -3   1   3    24919.13    25650.34    308.22 o 
  -2   1   3     1273.59     1391.65     61.44 o 
  -1   1   3    17730.85    20141.57    315.70 o 
   0   1   3    89735.43    98709.77   1397.95 o 
   1   1   3     1946.67     2177.75     91.68 o 
   2   1   3      999.73     1360.30    107.89 o 
   3   1   3      730.28      672.23     40.94 o 
   4   1   3     4455.48     4282.47     98.15 o 
   5   1   3     1262.45     1359.68     67.16 o 
   6   1   3       94.48        9.66     46.22 o 
   7   1   3       23.50      -72.39     72.39 o 
   8   1   3     8996.80     8127.72    179.28 o 
   9   1   3     2529.05     2835.30    112.02 o 
  10   1   3      505.43      605.67     67.73 o 
  11   1   3      171.93      167.95     71.64 o 
  12   1   3     7018.46     7078.41    220.57 o 
  13   1   3      564.09      457.40    153.33 o 
  14   1   3     3142.83     3083.39    417.94 o 
  15   1   3       14.20       -3.24    223.60 o 
  16   1   3       52.13     -141.85    141.85 o 
  17   1   3        1.86     -120.40    231.95 o 
 -20   2   3       33.49      -51.72    212.72 o 
 -19   2   3      111.72      -34.46    192.74 o 
 -18   2   3      231.20      245.05    188.51 o 
 -17   2   3      550.95      346.23    144.50 o 
 -16   2   3      165.75      261.61    103.84 o 
 -15   2   3       61.94       64.80     92.21 o 
 -14   2   3        3.10      -40.38     81.76 o 
 -13   2   3      302.69      299.01     91.22 o 
 -12   2   3       81.89       15.70     75.60 o 
 -11   2   3    12305.99    12094.93    239.20 o 
 -10   2   3    10348.98    10550.66    193.81 o 
  -9   2   3    11646.31    11559.75    238.29 o 
  -8   2   3     3084.25     3115.36    120.02 o 
  -7   2   3      181.34      320.60     69.37 o 
  -6   2   3    34091.89    35343.21    499.57 o 
  -5   2   3    21589.28    20033.48    261.97 o 
  -4   2   3     3622.13     4578.56     93.83 o 
  -3   2   3      573.79      576.79     55.50 o 
  -2   2   3     1989.32     3150.26     93.17 o 
  -1   2   3    17331.02    17715.35    286.05 o 
   0   2   3     1409.21     1934.51     88.53 o 
   1   2   3    44383.18    48725.66   1003.05 o 
   2   2   3    24578.19    28347.68    545.24 o 
   3   2   3     1874.32     2029.11    127.47 o 
   4   2   3       80.92      158.04     36.63 o 
   5   2   3    10998.17    11837.51    197.75 o 
   6   2   3     4053.26     3488.54    105.16 o 
   7   2   3    33970.50    35060.89    493.43 o 
   8   2   3     4971.29     4409.23    122.39 o 
   9   2   3     4416.39     4483.80    131.15 o 
  10   2   3      298.79      231.37     59.13 o 
  11   2   3       28.36      -65.74     65.74 o 
  12   2   3      454.04      542.52     89.39 o 
  13   2   3       12.90        9.43    126.97 o 
  14   2   3      519.68      456.60    248.67 o 
  15   2   3      215.78      192.25    161.82 o 
  16   2   3      182.78      180.22    169.75 o 
  17   2   3      171.14     -151.29    164.00 o 
 -19   3   3        0.22        9.53    200.89 o 
 -18   3   3      512.30      504.78    159.98 o 
 -17   3   3     1805.31     1540.69    182.88 o 
 -16   3   3     1826.67     1647.12    153.56 o 
 -15   3   3      236.95      133.39    118.94 o 
 -14   3   3     1386.57     1179.13    122.58 o 
 -13   3   3     1946.71     2111.76    140.86 o 
 -12   3   3      283.71      214.63     84.54 o 
 -11   3   3     5773.44     5438.70    145.67 o 
 -10   3   3     9670.01     9243.18    222.98 o 
  -9   3   3     1341.10     1428.11    111.00 o 
  -8   3   3     3508.05     3601.83    113.86 o 
  -7   3   3       17.82      -13.57     30.10 o 
  -6   3   3    22819.96    19386.90    260.63 o 
  -5   3   3    17293.81    16707.69    202.80 o 
  -4   3   3    10348.24     9629.33    150.23 o 
  -3   3   3    11018.52    11292.20    161.82 o 
  -2   3   3    38948.34    40294.05    609.12 o 
  -1   3   3     2761.69     2303.69     82.72 o 
   0   3   3      153.54      158.92     33.48 o 
   1   3   3    74670.00    74723.04    931.00 o 
   2   3   3    88879.02    91755.38   1613.10 o 
   3   3   3     3739.57     4654.97    225.69 o 
   4   3   3     3409.92     3062.29    171.13 o 
   5   3   3     9237.79     8632.67    181.24 o 
   6   3   3     3089.84     3415.28    168.62 o 
   7   3   3      672.03      760.44     61.65 o 
   8   3   3       23.48        5.97     54.99 o 
   9   3   3     7152.45     7535.53    167.33 o 
  10   3   3      530.52      727.77    101.73 o 
  11   3   3     2196.77     2072.61    118.23 o 
  12   3   3     3895.97     4060.92    212.59 o 
  13   3   3     1694.01     1737.39    212.53 o 
  14   3   3      948.44      562.92    242.40 o 
  15   3   3      425.63      623.25    231.95 o 
  16   3   3       34.90       19.67    181.80 o 
  17   3   3       15.92      -72.61    206.88 o 
 -19   4   3        2.21      -17.22    197.94 o 
 -18   4   3      920.56      997.49    181.27 o 
 -17   4   3      138.09       25.28    125.95 o 
 -16   4   3      568.48      313.55    200.98 o 
 -15   4   3      812.81      698.83    119.22 o 
 -14   4   3        5.74      -78.70     78.70 o 
 -13   4   3     2459.51     2323.66    150.08 o 
 -12   4   3     1339.67     1289.55    175.00 o 
 -11   4   3     4339.73     3607.10    232.25 o 
 -10   4   3    18142.32    19746.67    295.05 o 
  -9   4   3     2887.80     2489.92     91.61 o 
  -8   4   3    15474.33    17082.08    251.56 o 
  -7   4   3        9.76      -27.67     35.01 o 
  -6   4   3    52865.40    54226.19    572.83 o 
  -5   4   3     9255.66     9172.91    133.71 o 
  -4   4   3     2572.88     2692.93    100.93 o 
  -3   4   3    41631.82    45291.37    523.63 o 
  -2   4   3       83.79       41.17     34.47 o 
  -1   4   3    23898.65    23658.32    382.24 o 
   0   4   3    32963.36    34583.10    563.20 o 
   1   4   3    18679.81    18215.72    304.88 o 
   2   4   3    65188.15    63939.84    937.87 o 
   3   4   3    10784.83    12190.08    295.48 o 
   4   4   3     6824.76     7148.10    218.45 o 
   5   4   3    17179.21    16463.87    295.46 o 
   6   4   3    15733.33    16415.92    269.00 o 
   7   4   3     6654.39     6613.94    202.09 o 
   8   4   3     8910.60     9486.19    220.57 o 
   9   4   3     3857.42     3849.30    153.79 o 
  10   4   3       21.12       63.58     75.86 o 
  11   4   3       14.18       48.78     72.57 o 
  12   4   3      189.49      254.22     82.81 o 
  13   4   3       18.54      -65.54    121.06 o 
  14   4   3      686.46      599.97    174.33 o 
  15   4   3       31.33       55.28    149.04 o 
  16   4   3      467.85      518.15    194.44 o 
  17   4   3      302.55      252.82    191.48 o 
 -19   5   3       73.53        7.81    198.62 o 
 -18   5   3       64.31       60.47    145.89 o 
 -17   5   3     1630.64     2226.48    212.51 o 
 -16   5   3      453.36      204.50    128.33 o 
 -15   5   3     1396.76     1345.09    137.44 o 
 -14   5   3      470.57      334.43    102.36 o 
 -13   5   3     2859.41     2914.72    183.38 o 
 -12   5   3     2109.34     2319.87    145.98 o 
 -11   5   3     4579.85     3853.01    246.72 o 
 -10   5   3     4170.94     3694.96    196.89 o 
  -9   5   3     3243.65     3225.49    106.25 o 
  -8   5   3        1.04        7.05     40.41 o 
  -7   5   3      287.00      206.20     43.93 o 
  -6   5   3    15502.88    16415.91    212.51 o 
  -5   5   3    20914.20    18831.37    231.43 o 
  -4   5   3     2207.42     2638.36     69.26 o 
  -3   5   3    15216.30    15824.36    220.03 o 
  -2   5   3     4966.02     6175.27    253.36 o 
  -1   5   3    30335.99    31059.85    492.35 o 
   0   5   3     2806.43     2660.71    166.11 o 
   1   5   3    56826.11    59471.21   1086.33 o 
   2   5   3     5030.33     6556.54    149.42 o 
   3   5   3    23600.46    23795.69    568.77 o 
   4   5   3     2434.25     2591.31    106.70 o 
   5   5   3      369.17      191.07     44.90 o 
   6   5   3    11841.22    11811.00    215.62 o 
   7   5   3     1791.56     1641.26     90.86 o 
   8   5   3     6330.51     5904.13    160.95 o 
   9   5   3    10806.33    10218.16    220.71 o 
  10   5   3      383.80      570.60     95.38 o 
  11   5   3     3374.71     3312.28    144.77 o 
  12   5   3     2871.97     2884.51    141.72 o 
  13   5   3     2335.06     2827.86    212.16 o 
  14   5   3        5.76      152.11    141.76 o 
  15   5   3      878.80      949.16    359.43 o 
  16   5   3       36.80       68.90    166.01 o 
  17   5   3       38.73       26.34    175.82 o 
 -19   6   3       97.77      177.37    210.54 o 
 -18   6   3      330.51      348.80    161.77 o 
 -17   6   3        4.46        7.85    133.63 o 
 -16   6   3       15.79        7.27    125.36 o 
 -15   6   3     1199.79     1325.57    139.22 o 
 -14   6   3     1163.82     1085.46    123.26 o 
 -13   6   3     1504.20     1296.30    126.39 o 
 -12   6   3     1498.69     1538.64    154.43 o 
 -11   6   3      128.03      125.12     80.62 o 
 -10   6   3     7597.96     7559.82    169.80 o 
  -9   6   3       94.01       75.07     50.51 o 
  -8   6   3     8261.61     7527.84    166.68 o 
  -7   6   3     3518.05     3849.61    117.44 o 
  -6   6   3    29838.13    32045.69    368.00 o 
  -5   6   3    21516.43    23726.77    282.73 o 
  -4   6   3    24744.25    24637.40    321.48 o 
  -3   6   3    15582.42    14298.21    207.86 o 
  -2   6   3    26549.74    27548.01    388.39 o 
  -1   6   3    46959.21    48384.23    739.10 o 
   0   6   3      514.19      537.08     57.13 o 
   1   6   3     2870.25     3394.43    111.91 o 
   2   6   3    11070.91    11666.89    230.89 o 
   3   6   3    11273.44    11140.38    195.31 o 
   4   6   3    32394.78    32437.31    458.41 o 
   5   6   3    17119.68    14676.58    251.46 o 
   6   6   3    17293.67    18393.73    302.57 o 
   7   6   3       61.82       57.84     52.51 o 
   8   6   3     5762.22     6508.70    195.45 o 
   9   6   3      199.31       65.19     87.03 o 
  10   6   3     1731.16     1792.54    146.00 o 
  11   6   3      249.81      363.70     96.53 o 
  12   6   3        0.49      -57.59     80.95 o 
  13   6   3      202.84      152.28    110.34 o 
  14   6   3       25.58       60.60    138.90 o 
  15   6   3      243.50      197.77    160.91 o 
  16   6   3      509.40      466.40    193.42 o 
  17   6   3      162.93      553.00    205.37 o 
 -19   7   3      314.82      467.92    218.91 o 
 -18   7   3        1.87      -75.02    188.07 o 
 -17   7   3      187.21      230.73    145.33 o 
 -16   7   3        5.60      -86.34    120.45 o 
 -15   7   3     4513.29     4566.07    318.65 o 
 -14   7   3      212.50      114.78     99.64 o 
 -13   7   3     4223.99     4049.76    269.65 o 
 -12   7   3     5810.03     5438.92    205.10 o 
 -11   7   3     3284.68     3451.55    158.05 o 
 -10   7   3     7043.83     7409.25    170.91 o 
  -9   7   3      915.10     1087.12     78.22 o 
  -8   7   3       74.12       86.37     48.86 o 
  -7   7   3     3980.55     3762.71     98.00 o 
  -6   7   3    16180.34    17467.40    251.70 o 
  -5   7   3       45.08      125.13     34.37 o 
  -4   7   3    28434.60    26049.66    343.72 o 
  -3   7   3    43069.02    44345.57    533.38 o 
  -2   7   3      114.24      120.80     42.14 o 
  -1   7   3    72192.84    72410.85    815.95 o 
   0   7   3    11883.18    12209.75    201.00 o 
   1   7   3    33827.19    35118.97    478.95 o 
   2   7   3      613.14      846.47     58.41 o 
   3   7   3    14782.85    15449.82    229.67 o 
   4   7   3      972.90      780.09     67.46 o 
   5   7   3     2635.41     2741.41    142.90 o 
   6   7   3     2148.31     1795.74     96.66 o 
   7   7   3     1640.21     1633.09     96.76 o 
   8   7   3     6589.34     7044.44    181.03 o 
   9   7   3     3332.15     3720.51    185.40 o 
  10   7   3      203.58       63.17     98.11 o 
  11   7   3     5552.35     6350.56    205.76 o 
  12   7   3       62.80      119.69     88.73 o 
  13   7   3      633.77      542.22    131.74 o 
  14   7   3      527.06     1041.39    269.57 o 
  15   7   3      777.82      667.98    242.40 o 
  16   7   3       10.07      146.77    173.16 o 
  17   7   3       51.54      162.01    180.87 o 
 -19   8   3       83.62     -153.81    199.33 o 
 -18   8   3       50.58       69.41    317.63 o 
 -17   8   3       48.44        0.67    194.34 o 
 -16   8   3      251.93       48.46    123.71 o 
 -15   8   3      741.45      988.83    154.74 o 
 -14   8   3      566.55      651.69    123.66 o 
 -13   8   3       61.02       42.43    105.15 o 
 -12   8   3     2397.89     2277.59    145.34 o 
 -11   8   3      499.45      461.12     93.34 o 
 -10   8   3      112.41       66.16     61.68 o 
  -9   8   3     1677.43     1531.11     89.82 o 
  -8   8   3    19847.80    17234.69    372.28 o 
  -7   8   3    11501.84    11558.61    182.29 o 
  -6   8   3     1990.57     1652.31     69.89 o 
  -5   8   3    14629.24    15073.32    204.73 o 
  -4   8   3    27850.69    27881.97    368.60 o 
  -3   8   3     9008.45     8933.09    163.95 o 
  -2   8   3     7102.35     6396.22    180.97 o 
  -1   8   3    24072.03    24670.09    317.98 o 
   0   8   3     8916.66     9692.01    197.86 o 
   1   8   3     1296.25     1112.54     65.97 o 
   2   8   3     8665.63     8828.42    175.63 o 
   3   8   3     3329.36     2894.11    107.54 o 
   4   8   3    26424.38    26306.47    398.82 o 
   5   8   3     1662.56     1547.93     92.08 o 
   6   8   3     6675.50     6169.02    167.81 o 
   7   8   3        9.12      -38.88     69.98 o 
   8   8   3     1999.79     1697.23    135.85 o 
   9   8   3       58.59        2.68    105.76 o 
  10   8   3     2426.64     2649.28    176.52 o 
  11   8   3      764.30      661.94    103.07 o 
  12   8   3       43.24       67.19     88.16 o 
  13   8   3        4.09     -102.77    102.77 o 
  14   8   3        0.58       12.08    114.51 o 
  15   8   3      458.17      209.61    163.52 o 
  16   8   3      270.24      198.07    171.96 o 
  17   8   3        4.03     -131.96    169.75 o 
 -19   9   3      193.77      186.17    215.39 o 
 -18   9   3      140.94      167.97    455.55 o 
 -17   9   3       41.59      -54.41    173.44 o 
 -16   9   3       93.88       -5.93    161.82 o 
 -15   9   3     2005.88     2151.12    265.39 o 
 -14   9   3     3879.52     3604.63    280.24 o 
 -13   9   3      795.30      843.03    119.00 o 
 -12   9   3     3611.09     3102.67    225.61 o 
 -11   9   3      425.44      467.03     95.42 o 
 -10   9   3     1532.02     1688.74    100.69 o 
  -9   9   3     3761.13     3272.77    123.26 o 
  -8   9   3     1018.96     1133.04     79.34 o 
  -7   9   3     7455.86     8248.72    153.41 o 
  -6   9   3       68.23       25.93     37.46 o 
  -5   9   3     2382.06     3307.90    112.69 o 
  -4   9   3    18145.56    19816.27    290.80 o 
  -3   9   3    17687.26    16916.27    255.66 o 
  -2   9   3    35607.04    37880.09    533.80 o 
  -1   9   3    32986.63    32906.63    410.28 o 
   0   9   3     7855.78     8143.53    244.93 o 
   1   9   3     2884.74     3096.98    136.33 o 
   2   9   3      498.17      353.73     54.07 o 
   3   9   3     4444.50     4344.51    130.21 o 
   4   9   3    15799.35    16343.03    286.00 o 
   5   9   3     1464.49     1673.02    101.37 o 
   6   9   3      712.48      732.88     83.48 o 
   7   9   3        7.01      -24.53     64.99 o 
   8   9   3     5195.94     5251.23    207.43 o 
   9   9   3      155.14      312.16    126.40 o 
  10   9   3      107.43       76.20     95.57 o 
  11   9   3     2663.21     2844.64    180.37 o 
  12   9   3     1160.80      742.95    131.00 o 
  13   9   3       17.66       46.77    109.77 o 
  14   9   3      502.46      361.08    134.95 o 
  15   9   3      414.51      371.71    215.24 o 
  16   9   3      220.47      213.15    259.12 o 
 -18  10   3        0.42     -178.77    178.77 o 
 -17  10   3      129.35      274.90    196.35 o 
 -16  10   3      290.05      141.89    175.37 o 
 -15  10   3       83.33       27.17    286.29 o 
 -14  10   3      124.82      224.67    161.61 o 
 -13  10   3     1713.22     1605.70    170.47 o 
 -12  10   3      265.05      265.29     95.88 o 
 -11  10   3     2650.60     2544.35    147.05 o 
 -10  10   3     1704.63     1743.89    105.70 o 
  -9  10   3     7027.84     7291.48    176.66 o 
  -8  10   3    12163.36    11660.14    198.46 o 
  -7  10   3    22455.49    21424.04    287.15 o 
  -6  10   3     3122.75     3216.38     94.62 o 
  -5  10   3      380.64      419.02     62.47 o 
  -4  10   3     5514.87     5328.55    141.94 o 
  -3  10   3     2304.89     2401.30     99.93 o 
  -2  10   3     6293.39     5887.82    158.36 o 
  -1  10   3      104.34       29.34     42.62 o 
   0  10   3     9503.30     8842.88    162.16 o 
   1  10   3     1173.57     1357.21    152.62 o 
   2  10   3     4997.07     5735.79    149.35 o 
   3  10   3    14992.05    14424.15    262.32 o 
   4  10   3    11045.77    10234.01    317.55 o 
   5  10   3    16470.50    16414.95    442.63 o 
   6  10   3       60.67        5.92     69.89 o 
   7  10   3       20.85      -27.44     70.33 o 
   8  10   3       58.53       43.69    100.03 o 
   9  10   3     4810.87     5581.52    307.84 o 
  10  10   3     1078.05      971.00    134.95 o 
  11  10   3     2225.66     2192.99    228.02 o 
  12  10   3      146.96        8.74    105.49 o 
  13  10   3      200.09      231.14    135.26 o 
  14  10   3        1.91       37.52    120.32 o 
  15  10   3      228.57      -91.95    225.69 o 
  16  10   3      101.00      280.02    267.48 o 
 -18  11   3      264.64      570.47    273.75 o 
 -17  11   3        0.34      -42.07    179.58 o 
 -16  11   3      197.30      -55.20    175.48 o 
 -15  11   3      104.26       65.95    192.25 o 
 -14  11   3     3903.79     4349.96    330.00 o 
 -13  11   3      447.66      467.31    139.91 o 
 -12  11   3     1083.48     1101.12    197.54 o 
 -11  11   3        2.05     -159.24    184.11 o 
 -10  11   3      546.97      575.44    125.47 o 
  -9  11   3      817.06     1031.45     89.38 o 
  -8  11   3     1060.40     1109.14     76.34 o 
  -7  11   3     4180.57     3579.23    125.17 o 
  -6  11   3     3636.07     4591.45    146.22 o 
  -5  11   3        0.09      -13.79     52.66 o 
  -4  11   3    10516.31    10813.03    221.40 o 
  -3  11   3     4433.04     4141.44    131.62 o 
  -2  11   3    43837.80    42384.42    606.87 o 
  -1  11   3      309.94      287.34     45.56 o 
   0  11   3     7591.08     8156.77    161.71 o 
   1  11   3     2576.64     2602.72    109.66 o 
   2  11   3       73.61      -22.27     48.27 o 
   3  11   3     2329.15     2622.86    127.28 o 
   4  11   3    12548.60    13051.12    316.40 o 
   5  11   3     2538.77     2582.38    119.20 o 
   6  11   3      202.96      -46.97     70.49 o 
   7  11   3       88.66       67.78     89.46 o 
   8  11   3      841.27      735.83    119.24 o 
   9  11   3      303.43      272.50    107.91 o 
  10  11   3     2155.77     2019.67    215.98 o 
  11  11   3      198.57      332.02    128.49 o 
  12  11   3     1428.13     1501.59    162.26 o 
  13  11   3        8.78      -99.54    144.72 o 
  14  11   3      265.72      403.31    180.27 o 
  15  11   3       28.41       87.77    246.58 o 
  16  11   3      767.45      359.43    296.73 o 
 -18  12   3        5.54     -150.95    210.54 o 
 -17  12   3       63.87     -184.82    292.56 o 
 -16  12   3       14.30      159.01    192.02 o 
 -15  12   3       16.71      154.57    177.02 o 
 -14  12   3       69.95      -34.23    162.22 o 
 -13  12   3     3281.65     3425.13    415.85 o 
 -12  12   3      577.89      719.42    146.29 o 
 -11  12   3      385.31      134.97    121.73 o 
 -10  12   3      123.64      177.22     96.52 o 
  -9  12   3    13268.75    13422.73    339.62 o 
  -8  12   3      231.90       96.06     76.44 o 
  -7  12   3    20027.94    19128.68    319.42 o 
  -6  12   3       11.35      -58.03     58.03 o 
  -5  12   3      121.33      182.76     64.89 o 
  -4  12   3      127.35      213.14     62.63 o 
  -3  12   3     2719.57     2592.87    113.05 o 
  -2  12   3      156.38       92.05     63.69 o 
  -1  12   3      802.10     1051.08     66.66 o 
   0  12   3      138.24      203.94     50.63 o 
   1  12   3      382.07      305.82     62.16 o 
   2  12   3       46.80       -2.42     54.62 o 
   3  12   3    16859.76    16696.56    306.87 o 
   4  12   3      217.73      379.32     79.78 o 
   5  12   3    15412.44    15444.25    304.87 o 
   6  12   3        0.12      -17.09     82.54 o 
   7  12   3      212.83      135.69    108.82 o 
   8  12   3       71.51      -41.12    118.05 o 
   9  12   3     5572.48     6302.87    248.51 o 
  10  12   3        5.39      189.74    108.32 o 
  11  12   3      705.51      794.67    113.87 o 
  12  12   3        4.50     -138.90    138.90 o 
  13  12   3       51.04     -143.37    143.37 o 
  14  12   3        0.28       16.79    170.72 o 
  15  12   3      205.69      118.55    181.73 o 
  16  12   3        3.40     -158.82    246.58 o 
 -17  13   3        1.05     -189.79    189.79 o 
 -16  13   3       98.24       73.02    186.81 o 
 -15  13   3      107.98       65.20    184.26 o 
 -14  13   3     3569.63     4105.00    564.21 o 
 -13  13   3        6.50      106.17    160.55 o 
 -12  13   3      499.40      696.29    147.28 o 
 -11  13   3       61.88       20.97    145.77 o 
 -10  13   3      448.14      387.99    103.00 o 
  -9  13   3      558.48      563.10    110.00 o 
  -8  13   3      272.91      250.49     82.95 o 
  -7  13   3      680.92      766.96     93.06 o 
  -6  13   3     1526.77     1332.96    101.70 o 
  -5  13   3        4.90        7.48     92.03 o 
  -4  13   3     2640.55     2405.80    118.00 o 
  -3  13   3      215.95      279.27     78.24 o 
  -2  13   3    39605.57    40446.84    604.22 o 
  -1  13   3      984.39      949.06    105.77 o 
   0  13   3     6720.11     6717.97    159.43 o 
   1  13   3       25.29      -43.02     55.52 o 
   2  13   3     1683.50     1796.36    108.60 o 
   3  13   3      823.40      881.76     90.39 o 
   4  13   3     7582.59     7177.48    206.07 o 
   5  13   3     2756.73     2636.91    142.71 o 
   6  13   3      105.13      -47.63     82.81 o 
   7  13   3     1142.12     1168.33    185.74 o 
   8  13   3     1204.55     1439.97    146.66 o 
   9  13   3       38.48      -45.03    102.34 o 
  10  13   3     2778.16     3051.96    233.71 o 
  11  13   3      511.93      457.54    133.78 o 
  12  13   3      578.00      634.70    184.54 o 
  13  13   3        7.09     -123.79    154.62 o 
  14  13   3      298.16      400.97    196.11 o 
  15  13   3       56.00     -158.36    336.44 o 
 -17  14   3      100.48        2.90    217.33 o 
 -16  14   3       95.91     -122.39    197.41 o 
 -15  14   3        0.91     -168.37    168.37 o 
 -14  14   3       79.06      210.55    186.25 o 
 -13  14   3     1060.66      854.77    205.86 o 
 -12  14   3      598.60      538.90    178.34 o 
 -11  14   3       62.87     -116.72    116.72 o 
 -10  14   3      349.51      367.49    106.98 o 
  -9  14   3     4777.08     5081.31    209.37 o 
  -8  14   3     2285.98     2402.52    139.50 o 
  -7  14   3    10785.84    10709.94    244.18 o 
  -6  14   3       75.89      -15.61     69.33 o 
  -5  14   3        7.92      -65.21     65.21 o 
  -4  14   3     2081.01     1936.48    114.30 o 
  -3  14   3      539.46      480.49    108.58 o 
  -2  14   3     2705.48     2686.09    156.48 o 
  -1  14   3       22.55       50.31     74.27 o 
   0  14   3     6615.49     6889.73    170.87 o 
   1  14   3     1791.46     1859.94    111.77 o 
   2  14   3        7.65      -62.70     62.70 o 
   3  14   3    11456.92    12258.46    270.55 o 
   4  14   3     4628.57     4753.83    182.90 o 
   5  14   3    11143.34    10734.12    332.55 o 
   6  14   3     3297.71     3165.21    222.97 o 
   7  14   3      567.32      490.62    119.67 o 
   8  14   3      239.27      310.11    113.59 o 
   9  14   3     1235.17     1336.90    184.09 o 
  10  14   3      506.34      576.88    134.31 o 
  11  14   3      271.61      422.56    132.21 o 
  12  14   3       73.77      166.29    166.80 o 
  13  14   3       91.67      -93.27    157.92 o 
  14  14   3       86.11      181.04    186.11 o 
  15  14   3       52.64     -215.24    215.24 o 
 -17  15   3       49.86      -75.23    284.20 o 
 -16  15   3       87.99     -202.89    202.89 o 
 -15  15   3      686.99      621.70    227.31 o 
 -14  15   3     1022.34      624.02    215.90 o 
 -13  15   3      374.87      342.24    185.90 o 
 -12  15   3      814.63      843.89    203.34 o 
 -11  15   3      310.15      246.19    142.81 o 
 -10  15   3       32.61      -92.01     92.01 o 
  -9  15   3     2212.42     2506.45    165.20 o 
  -8  15   3        9.61      -78.87     78.87 o 
  -7  15   3     3095.70     2938.40    150.79 o 
  -6  15   3        5.41      -75.79     75.79 o 
  -5  15   3      346.87      251.02     79.00 o 
  -4  15   3     2714.11     2676.38    133.94 o 
  -3  15   3    10688.19    10926.84    342.04 o 
  -2  15   3    13989.20    14010.54    608.67 o 
  -1  15   3    10716.68    11360.26    276.78 o 
   0  15   3     2643.58     2602.00    147.92 o 
   1  15   3      607.16      662.78    131.01 o 
   2  15   3      533.15      657.81     93.50 o 
   3  15   3     2870.34     2966.84    151.20 o 
   4  15   3     4449.28     4472.58    185.47 o 
   5  15   3      373.00      471.85    102.95 o 
   6  15   3        8.66       87.09    104.35 o 
   7  15   3        9.04       60.46    102.63 o 
   8  15   3     1660.59     1774.93    204.22 o 
   9  15   3       11.53      -13.39     94.49 o 
  10  15   3      936.53     1021.36    157.32 o 
  11  15   3     1919.81     1879.15    185.70 o 
  12  15   3      126.70     -144.97    150.37 o 
  13  15   3       37.37     -138.28    170.60 o 
  14  15   3      236.40       87.44    263.30 o 
 -16  16   3      129.97      191.55    225.49 o 
 -15  16   3       80.30     -116.56    199.07 o 
 -14  16   3       71.63       88.70    191.82 o 
 -13  16   3       12.86       86.69    183.89 o 
 -12  16   3      356.35      396.23    182.58 o 
 -11  16   3      251.88      142.91    144.32 o 
 -10  16   3     1177.17     1220.35    142.02 o 
  -9  16   3      268.55      229.47    145.98 o 
  -8  16   3     2882.33     3487.30    168.39 o 
  -7  16   3     3017.71     2904.54    220.26 o 
  -6  16   3       81.30      119.30     84.97 o 
  -5  16   3      267.08      171.91     83.61 o 
  -4  16   3     4700.78     4513.76    190.60 o 
  -3  16   3       45.33       77.93    115.82 o 
  -2  16   3      202.99      169.48     90.33 o 
  -1  16   3     2427.90     2325.44    214.75 o 
   0  16   3     2976.98     2852.41    160.46 o 
   1  16   3       12.25      -49.59     94.45 o 
   2  16   3       33.08       -7.68     80.90 o 
   3  16   3     3106.76     3493.87    168.94 o 
   4  16   3     6103.89     6630.76    248.59 o 
   5  16   3     1346.05     1613.23    149.60 o 
   6  16   3     3127.92     3283.22    208.63 o 
   7  16   3      595.21      582.20    133.73 o 
   8  16   3     1133.23     1088.82    176.85 o 
   9  16   3       31.17       30.67    123.57 o 
  10  16   3      654.96     1001.65    162.31 o 
  11  16   3      319.09      724.84    159.14 o 
  12  16   3       37.91      167.50    187.22 o 
  13  16   3       63.44       73.14    195.05 o 
  14  16   3       10.94       49.76    202.03 o 
 -16  17   3        0.36     -142.10    288.38 o 
 -15  17   3      531.54      516.18    231.45 o 
 -14  17   3       27.04       54.05    198.68 o 
 -13  17   3      645.24      609.86    206.80 o 
 -12  17   3      840.06      904.08    221.11 o 
 -11  17   3      229.30      243.81    175.37 o 
 -10  17   3      306.65      233.07    119.92 o 
  -9  17   3     1568.94     1380.82    148.65 o 
  -8  17   3        5.34      -16.79     85.46 o 
  -7  17   3     1519.57     1275.02    122.61 o 
  -6  17   3     1860.46     1787.02    131.51 o 
  -5  17   3      920.04      809.72    105.02 o 
  -4  17   3     3751.57     3375.61    179.36 o 
  -3  17   3    10259.48    10790.88    285.26 o 
  -2  17   3      827.68      586.74    123.19 o 
  -1  17   3     1923.53     2146.52    152.30 o 
   0  17   3      937.05     1090.85    122.76 o 
   1  17   3     2993.09     2576.61    185.62 o 
   2  17   3       14.04     -101.59    101.59 o 
   3  17   3     4009.78     3945.61    224.12 o 
   4  17   3       98.12       83.66     95.14 o 
   5  17   3      191.66       44.03    130.56 o 
   6  17   3      417.41      408.62    125.04 o 
   7  17   3       81.13     -102.91    123.75 o 
   8  17   3      688.31      955.15    154.00 o 
   9  17   3      628.45      816.66    156.59 o 
  10  17   3        4.09       45.41    132.16 o 
  11  17   3     1162.99     1025.54    221.41 o 
  12  17   3        0.74       16.59    189.77 o 
  13  17   3      375.56      290.21    206.45 o 
 -15  18   3       42.44       46.80    217.20 o 
 -14  18   3        0.32      107.75    203.34 o 
 -13  18   3      125.27      258.55    204.10 o 
 -12  18   3      237.76       35.46    275.84 o 
 -11  18   3       69.26      171.63    176.14 o 
 -10  18   3     1813.77     1863.19    174.94 o 
  -9  18   3      144.94      128.54    118.82 o 
  -8  18   3     2128.15     2357.36    154.92 o 
  -7  18   3      349.53      282.03    100.78 o 
  -6  18   3     2258.18     2601.87    154.03 o 
  -5  18   3      575.49      487.06    102.27 o 
  -4  18   3     1024.10      962.80    112.21 o 
  -3  18   3     2187.04     2104.06    154.49 o 
  -2  18   3      161.80       99.62     98.30 o 
  -1  18   3      844.61      656.61    114.09 o 
   0  18   3     1377.69     1510.82    171.32 o 
   1  18   3      246.48      186.59    115.86 o 
   2  18   3     2156.68     2592.44    194.58 o 
   3  18   3      530.09      473.11    131.56 o 
   4  18   3     3951.46     3926.82    232.05 o 
   5  18   3       25.84      200.94    150.37 o 
   6  18   3     1867.36     1711.37    177.31 o 
   7  18   3       84.29      183.73    128.30 o 
   8  18   3     2319.10     2783.82    217.52 o 
   9  18   3      105.36       91.24    135.17 o 
  10  18   3       93.82        0.02    135.68 o 
  11  18   3      113.78      207.65    196.11 o 
  12  18   3        0.51       99.51    201.64 o 
  13  18   3        0.90       25.80    202.31 o 
 -14  19   3        7.06     -183.89    183.89 o 
 -13  19   3      471.28      328.42    217.73 o 
 -12  19   3      187.03       74.78    188.77 o 
 -11  19   3      544.67      779.98    214.67 o 
 -10  19   3      395.52      294.07    208.48 o 
  -9  19   3      129.20       41.20    117.11 o 
  -8  19   3       11.40        7.93     94.68 o 
  -7  19   3       43.63      -91.55     91.55 o 
  -6  19   3     2072.68     1947.97    141.85 o 
  -5  19   3     1926.87     2222.33    149.13 o 
  -4  19   3       99.88      -26.07     98.57 o 
  -3  19   3     1060.73     1033.84    132.38 o 
  -2  19   3      144.92       16.03     97.10 o 
  -1  19   3      498.53      521.32    113.77 o 
   0  19   3      144.04      127.89    103.31 o 
   1  19   3     5788.50     6312.83    277.78 o 
   2  19   3      814.92      889.29    272.65 o 
   3  19   3      136.84      -47.05    173.12 o 
   4  19   3      234.41      114.13    127.56 o 
   5  19   3      115.37       50.75    153.45 o 
   6  19   3      441.17      396.56    177.31 o 
   7  19   3       99.79      126.32    163.04 o 
   8  19   3       31.62       82.00    188.07 o 
   9  19   3      656.74      886.27    168.84 o 
  10  19   3       45.05       44.64    147.79 o 
  11  19   3      433.52      664.38    223.11 o 
  12  19   3      115.37       79.64    209.76 o 
 -14  20   3       73.44     -205.86    205.86 o 
 -13  20   3       85.74     -103.25    208.27 o 
 -12  20   3      161.17      136.33    208.27 o 
 -11  20   3      179.53      231.59    199.92 o 
 -10  20   3     1379.47     1167.12    179.62 o 
  -9  20   3      156.07      -21.41    120.11 o 
  -8  20   3      143.13      -19.48    102.66 o 
  -7  20   3       33.59       92.77    128.73 o 
  -6  20   3     3013.31     2993.27    173.34 o 
  -5  20   3      164.69      343.79    118.00 o 
  -4  20   3      478.49      578.11    122.93 o 
  -3  20   3      786.48      657.98    149.00 o 
  -2  20   3      325.55      148.05    108.12 o 
  -1  20   3      961.86      810.26    129.24 o 
   0  20   3       11.50       74.11    103.93 o 
   1  20   3      349.61      291.46    128.67 o 
   2  20   3     2833.11     2805.96    211.78 o 
   3  20   3      749.51      521.06    146.81 o 
   4  20   3      430.86      619.44    311.36 o 
   5  20   3      474.46      298.96    179.11 o 
   6  20   3     1793.87     1789.50    239.38 o 
   7  20   3      318.15      275.02    181.30 o 
   8  20   3     1182.54     1545.76    480.63 o 
   9  20   3      236.53      336.80    187.41 o 
  10  20   3        0.53       19.76    183.84 o 
  11  20   3        9.42      -12.54    288.38 o 
 -13  21   3      286.16      110.58    218.45 o 
 -12  21   3       10.66      -60.15    205.29 o 
 -11  21   3      420.16      371.82    220.03 o 
 -10  21   3      157.62      158.82    259.12 o 
  -9  21   3       57.37       47.57    171.35 o 
  -8  21   3        0.81     -135.07    135.07 o 
  -7  21   3       71.86      -62.87     99.52 o 
  -6  21   3      706.41      722.33    139.83 o 
  -5  21   3     1980.88     1938.84    173.48 o 
  -4  21   3      611.27      433.95    128.28 o 
  -3  21   3      582.09      782.93    132.80 o 
  -2  21   3      230.76      184.80    117.03 o 
  -1  21   3      946.91      843.68    134.31 o 
   0  21   3      817.70      699.35    154.78 o 
   1  21   3     4148.97     3832.30    248.92 o 
   2  21   3     1301.27     1156.76    172.24 o 
   3  21   3       71.36      -73.57    130.18 o 
   4  21   3        0.56      134.57    170.72 o 
   5  21   3       66.68      -37.84    161.82 o 
   6  21   3       87.68      -94.21    159.42 o 
   7  21   3      216.35      438.20    194.78 o 
   8  21   3        1.46      219.42    192.09 o 
   9  21   3      457.57      512.16    214.12 o 
  10  21   3      151.58      -20.99    213.15 o 
  11  21   3       58.54      384.50    313.45 o 
 -12  22   3       21.77     -263.30    263.30 o 
 -11  22   3      592.80      651.98    342.71 o 
 -10  22   3      553.28      142.10    275.84 o 
  -9  22   3      116.66       75.97    216.89 o 
  -8  22   3       20.03      104.33    151.17 o 
  -7  22   3      249.75       -8.88    222.14 o 
  -6  22   3      922.52     1078.35    158.05 o 
  -5  22   3     1952.43     1818.00    243.11 o 
  -4  22   3      206.73      146.41    120.08 o 
  -3  22   3       25.08     -102.56    102.56 o 
  -2  22   3        0.09     -105.66    105.66 o 
  -1  22   3      281.19      306.43    123.24 o 
   0  22   3       22.43       -9.15    129.79 o 
   1  22   3      281.43      252.59    145.57 o 
   2  22   3     1513.41     1279.77    185.24 o 
   3  22   3      263.15      145.52    176.59 o 
   4  22   3        3.28      -74.75    162.60 o 
   5  22   3      565.57      128.00    180.87 o 
   6  22   3      557.10      376.32    203.34 o 
   7  22   3      787.27     1044.99    235.92 o 
   8  22   3      367.11      168.11    193.80 o 
   9  22   3       46.22       -1.71    193.97 o 
  10  22   3       11.63      138.21    210.84 o 
 -11  23   3       50.56      322.71    348.98 o 
 -10  23   3       54.01      643.62    309.27 o 
  -9  23   3        9.98       48.05    175.37 o 
  -8  23   3        2.12      -42.77    155.93 o 
  -7  23   3       15.63     -120.14    120.14 o 
  -6  23   3      540.09      506.92    144.72 o 
  -5  23   3      169.31      421.97    136.36 o 
  -4  23   3     1349.20     1464.77    169.06 o 
  -3  23   3        0.72     -109.13    109.13 o 
  -2  23   3      172.59       90.61    123.01 o 
  -1  23   3      318.60       93.47    122.53 o 
   0  23   3     1256.22     1465.56    194.34 o 
   1  23   3      537.76      685.02    171.71 o 
   2  23   3     1135.12      864.53    180.43 o 
   3  23   3        6.76       31.78    172.71 o 
   4  23   3       11.73     -146.71    234.04 o 
   5  23   3        6.01      -54.74    180.67 o 
   6  23   3        1.17      189.87    290.47 o 
   7  23   3       23.47      252.02    205.25 o 
   8  23   3       94.67      138.61    204.10 o 
   9  23   3      193.98      422.26    332.26 o 
 -10  24   3        7.07      150.46    292.56 o 
  -9  24   3      158.03       68.59    192.74 o 
  -8  24   3        1.38       25.96    181.30 o 
  -7  24   3      326.06      460.87    151.21 o 
  -6  24   3       18.54     -120.99    120.99 o 
  -5  24   3     1110.30     1485.52    175.66 o 
  -4  24   3      129.93      187.21    132.14 o 
  -3  24   3       75.10      -14.55    121.39 o 
  -2  24   3        1.08     -117.50    117.50 o 
  -1  24   3        4.87     -130.89    130.89 o 
   0  24   3       32.08     -101.09    146.96 o 
   1  24   3      466.87      456.81    171.90 o 
   2  24   3      163.84      -86.61    305.09 o 
   3  24   3      189.71        7.67    187.41 o 
   4  24   3       34.32     -198.52    198.52 o 
   5  24   3      179.98      -37.81    186.78 o 
   6  24   3        4.20      -65.37    191.53 o 
   7  24   3      930.86     1062.46    256.45 o 
   8  24   3       35.26      242.95    242.40 o 
  -8  25   3        1.45       53.42    203.85 o 
  -7  25   3        0.53      159.39    213.15 o 
  -6  25   3      261.45      182.96    143.92 o 
  -5  25   3       25.63     -155.17    165.89 o 
  -4  25   3      540.93      566.46    194.24 o 
  -3  25   3      103.80      -13.10    133.40 o 
  -2  25   3       87.11       18.22    155.29 o 
  -1  25   3       14.42      -23.42    147.42 o 
   0  25   3     1016.81      751.81    215.85 o 
   1  25   3       31.48     -152.46    152.46 o 
   2  25   3      703.12      638.91    230.28 o 
   3  25   3        2.72       65.04    203.47 o 
   4  25   3       14.47     -212.05    221.51 o 
   5  25   3       15.67     -193.37    193.37 o 
   6  25   3        0.78      358.57    231.59 o 
  -7  26   3      168.27      317.63    313.45 o 
  -6  26   3       70.43     -139.73    139.73 o 
  -5  26   3      456.65      546.41    159.61 o 
  -4  26   3        1.19     -132.30    132.30 o 
  -3  26   3       96.23       78.28    145.63 o 
  -2  26   3        4.77     -151.27    151.27 o 
  -1  26   3        0.16     -184.01    186.15 o 
   0  26   3       42.94     -161.75    161.75 o 
   1  26   3      196.93      162.34    223.67 o 
   2  26   3      359.15      327.64    248.67 o 
   3  26   3       89.75     -193.80    193.80 o 
   4  26   3       24.33      -94.88    204.83 o 
  -4  27   3      145.39      -22.85    146.26 o 
  -3  27   3      283.57     -149.51    213.99 o 
  -2  27   3       46.42     -200.85    200.85 o 
  -1  27   3       82.38     -183.91    344.78 o 
   0  27   3      349.92       53.05    226.89 o 
   1  27   3      550.26      405.40    451.37 o 
   2  27   3      384.64      480.63    317.63 o 
 -20   0   4      106.29      275.84    317.63 o 
 -18   0   4      638.57      544.98    193.15 o 
 -16   0   4      778.36      759.91    280.02 o 
 -14   0   4       99.88      -10.88    252.85 o 
 -12   0   4        9.86      -24.27    183.89 o 
 -10   0   4     9416.69     7898.93    461.82 o 
  -8   0   4      997.38      909.56    113.52 o 
  -6   0   4    66101.77    68545.19   1273.84 o 
  -4   0   4    56330.11    60652.54    996.30 o 
  -2   0   4       14.04      122.74     62.69 o 
   0   0   4   129111.81   127222.74   2185.34 o 
   2   0   4    14081.48    14169.92    301.09 o 
   4   0   4     6024.85     5115.32    158.32 o 
   6   0   4    19165.86    16494.03    377.81 o 
   8   0   4    53868.64    52968.68   1016.60 o 
  10   0   4      566.78      546.01     94.50 o 
  12   0   4     1612.19     1728.76    195.05 o 
  14   0   4      485.67       62.69    200.61 o 
  16   0   4      108.13      117.02    238.22 o 
 -20   1   4        7.41        5.00    209.76 o 
 -19   1   4       13.80     -295.38    507.79 o 
 -18   1   4        4.38       94.57    158.23 o 
 -17   1   4     2361.01     2232.11    239.58 o 
 -16   1   4      402.23      352.32    114.11 o 
 -15   1   4     2719.05     2695.85    172.45 o 
 -14   1   4        0.57       58.93    176.75 o 
 -13   1   4      504.71      406.40    106.48 o 
 -12   1   4     1358.91     1035.68    110.67 o 
 -11   1   4    24036.51    23875.31    417.72 o 
 -10   1   4     1024.80      859.09     93.80 o 
  -9   1   4     9503.32     8330.55    202.30 o 
  -8   1   4     1729.21     1857.12    102.23 o 
  -7   1   4     2827.59     3033.12    116.45 o 
  -6   1   4    10553.83    11478.91    217.29 o 
  -5   1   4     8584.71     7758.40    132.14 o 
  -4   1   4     2060.13     2783.46     93.14 o 
  -3   1   4    28424.01    25240.49    360.81 o 
  -2   1   4     1911.03     2072.19     72.82 o 
  -1   1   4     1748.64     2064.00     76.77 o 
   0   1   4     1225.52      840.91     53.13 o 
   1   1   4   248580.88   254302.95   3046.96 o 
   2   1   4      834.41      894.57     52.54 o 
   3   1   4      341.05      331.23     41.62 o 
   4   1   4     2061.77     2838.40     82.64 o 
   5   1   4     1309.48     1367.13     70.21 o 
   6   1   4     1729.70     1453.36     87.47 o 
   7   1   4     3337.33     3107.87    126.68 o 
   8   1   4      264.75      304.47     72.99 o 
   9   1   4      454.12      649.08     92.30 o 
  10   1   4     1044.90     1222.34    106.15 o 
  11   1   4     2724.69     2956.14    162.52 o 
  12   1   4      193.96      370.76    103.39 o 
  13   1   4     3893.93     3908.39    292.39 o 
  14   1   4      345.61      540.50    171.96 o 
  15   1   4      864.60     1174.17    248.67 o 
  16   1   4        6.09       24.97    175.37 o 
  17   1   4      158.09      -92.09    177.24 o 
 -20   2   4      133.29      149.63    282.11 o 
 -19   2   4      110.20       84.98    198.15 o 
 -18   2   4      751.05      167.59    147.51 o 
 -17   2   4      401.98      400.28    151.05 o 
 -16   2   4      648.08      907.60    136.94 o 
 -15   2   4       19.17      -35.94     94.90 o 
 -14   2   4      277.48      330.32    101.95 o 
 -13   2   4      867.14      896.22    109.41 o 
 -12   2   4      482.59      652.42    100.29 o 
 -11   2   4      527.00      711.16     95.17 o 
 -10   2   4    14679.93    14834.12    298.10 o 
  -9   2   4     5080.98     4766.52    161.00 o 
  -8   2   4     1154.60     1511.30     94.64 o 
  -7   2   4     1326.61     1036.78     77.16 o 
  -6   2   4    31171.80    31119.03    390.37 o 
  -5   2   4    19562.48    18053.41    245.66 o 
  -4   2   4    22288.50    22766.10    290.87 o 
  -3   2   4    15966.28    15567.53    238.77 o 
  -2   2   4     2269.61     2424.30    160.51 o 
  -1   2   4    94883.48   101370.54   1451.53 o 
   0   2   4     4699.39     4196.23    112.37 o 
   1   2   4    32086.56    29479.28    731.39 o 
   2   2   4    13579.43    16429.92    691.69 o 
   3   2   4      368.57      545.05     94.04 o 
   4   2   4     8644.42     8652.22    203.69 o 
   5   2   4     1370.37     1057.64     61.46 o 
   6   2   4    14867.31    14850.30    246.98 o 
   7   2   4     8031.40     8856.42    182.74 o 
   8   2   4    24833.86    26035.56    399.66 o 
   9   2   4     1539.25     1625.86     89.92 o 
  10   2   4      344.84      363.63     86.17 o 
  11   2   4      589.37      662.35     88.89 o 
  12   2   4      374.14      316.33     98.78 o 
  13   2   4      674.46      714.56    363.60 o 
  14   2   4      249.06      423.92    160.88 o 
  15   2   4      267.43      305.09    166.48 o 
  16   2   4       51.50      -64.92    157.92 o 
  17   2   4        2.86      -36.53    334.35 o 
 -20   3   4        6.89     -132.99    205.37 o 
 -19   3   4       23.78      179.40    199.07 o 
 -18   3   4        1.44       12.91    140.66 o 
 -17   3   4     1107.29     1172.44    159.26 o 
 -16   3   4     2834.86     3369.69    199.69 o 
 -15   3   4      436.86      211.25    124.21 o 
 -14   3   4      734.46      812.06    114.86 o 
 -13   3   4      995.59      958.85    114.90 o 
 -12   3   4     7524.02     7638.61    228.23 o 
 -11   3   4     6561.68     6365.13    298.47 o 
 -10   3   4     5076.70     4603.69    169.05 o 
  -9   3   4    12563.51    13030.65    264.15 o 
  -8   3   4     2687.48     3258.47    128.12 o 
  -7   3   4     5167.38     4946.63    115.26 o 
  -6   3   4     7260.75     7552.55    139.85 o 
  -5   3   4     9879.30    11130.27    196.49 o 
  -4   3   4     4802.70     4422.75    100.76 o 
  -3   3   4     1145.04      927.50     62.74 o 
  -2   3   4     2436.18     1912.97    109.62 o 
  -1   3   4     4197.82     4575.67    123.93 o 
   0   3   4     9664.53    10149.93    958.90 o 
   1   3   4    67427.28    63175.55   1139.99 o 
   2   3   4    18419.02    19800.87    484.81 o 
   3   3   4    17316.12    17010.10    909.01 o 
   4   3   4     1943.30     2675.81    183.89 o 
   5   3   4      231.83      420.81     81.95 o 
   6   3   4     5534.23     5120.43    127.13 o 
   7   3   4       10.80       69.26     49.27 o 
   8   3   4      280.02      248.51     90.50 o 
   9   3   4      917.97     1040.75    100.75 o 
  10   3   4     5524.57     5682.79    185.33 o 
  11   3   4     3753.80     3633.47    150.28 o 
  12   3   4      114.54      125.29    105.57 o 
  13   3   4     1862.12     2067.43    224.37 o 
  14   3   4     2110.01     2683.62    267.48 o 
  15   3   4      351.72      250.58    185.98 o 
  16   3   4      132.29       12.43    163.84 o 
  17   3   4      122.75     -159.26    159.26 o 
 -20   4   4      247.89      467.23    243.95 o 
 -19   4   4      371.64      347.56    166.45 o 
 -18   4   4       14.03      -81.72    137.91 o 
 -17   4   4     1182.29     1470.06    184.96 o 
 -16   4   4     1556.17     1635.94    160.72 o 
 -15   4   4        2.82      -59.05     93.86 o 
 -14   4   4     1275.00     1489.00    134.92 o 
 -13   4   4        3.14      -45.04     85.52 o 
 -12   4   4     5680.55     5450.16    203.97 o 
 -11   4   4     1248.69     1017.85    104.83 o 
 -10   4   4     3802.78     4202.90    167.62 o 
  -9   4   4    23734.97    22373.76    381.97 o 
  -8   4   4      466.30      471.70     48.28 o 
  -7   4   4    11258.70    12781.57    178.01 o 
  -6   4   4     8976.39     8697.88    156.33 o 
  -5   4   4    39644.46    39652.69    546.35 o 
  -4   4   4    22092.71    20261.13    269.23 o 
  -3   4   4     1012.37     1134.53     66.18 o 
  -2   4   4      787.57      470.95     56.74 o 
  -1   4   4     3856.38     4424.13    124.43 o 
   0   4   4      225.60      166.69     40.32 o 
   1   4   4      488.66      699.89     48.52 o 
   2   4   4      334.60      797.42     90.33 o 
   3   4   4    26127.75    21257.37    537.05 o 
   4   4   4     3458.26     3607.43    164.23 o 
   5   4   4     2186.71     1639.25    137.92 o 
   6   4   4    10229.59    10066.57    294.82 o 
   7   4   4    26594.37    26396.46    452.42 o 
   8   4   4     1382.69     1453.78     81.44 o 
   9   4   4     8060.51     8568.51    251.78 o 
  10   4   4      677.17      886.62    105.25 o 
  11   4   4      709.80      829.96     96.16 o 
  12   4   4      379.54      233.87     98.33 o 
  13   4   4      294.68      -16.07    133.74 o 
  14   4   4      272.14       61.05    143.31 o 
  15   4   4      213.55      -54.61    154.12 o 
  16   4   4        1.95     -147.41    147.41 o 
  17   4   4       46.98       86.12    182.58 o 
 -20   5   4        0.37       54.33    212.78 o 
 -19   5   4       96.03      -43.09    155.75 o 
 -18   5   4      149.66       66.43    180.37 o 
 -17   5   4       20.08      -49.37    127.31 o 
 -16   5   4     1930.85     2167.38    170.86 o 
 -15   5   4      773.49      721.28    150.30 o 
 -14   5   4     4687.84     4491.87    204.71 o 
 -13   5   4     1028.92     1242.20    127.17 o 
 -12   5   4     5089.08     5243.45    201.24 o 
 -11   5   4        0.87       81.68     78.22 o 
 -10   5   4     7048.95     7015.78    154.48 o 
  -9   5   4     7666.52     7674.98    158.46 o 
  -8   5   4      123.85      128.92     44.25 o 
  -7   5   4     2678.27     2247.19     75.63 o 
  -6   5   4     1778.68     1671.90     88.47 o 
  -5   5   4    13722.14    13237.04    202.12 o 
  -4   5   4    12546.07    12575.76    220.59 o 
  -3   5   4     6152.38     5700.76    135.63 o 
  -2   5   4    37402.93    38228.95    600.46 o 
  -1   5   4      986.39     1135.83     72.58 o 
   0   5   4    30967.94    29126.51    468.93 o 
   1   5   4      202.64       87.77     55.16 o 
   2   5   4    64442.09    66978.05    993.13 o 
   3   5   4    16297.54    17412.52    555.86 o 
   4   5   4      331.01      313.02     83.28 o 
   5   5   4     5755.13     4961.38    205.86 o 
   6   5   4     4325.88     3670.88    277.93 o 
   7   5   4      632.71      615.52     57.57 o 
   8   5   4      898.48     1038.67    115.79 o 
   9   5   4     2879.12     2988.80    150.08 o 
  10   5   4     1997.95     1942.09    139.95 o 
  11   5   4     2959.10     3145.09    162.75 o 
  12   5   4     1082.60      978.18    104.83 o 
  13   5   4      327.74      402.02    154.62 o 
  14   5   4     1890.91     2174.23    243.69 o 
  15   5   4        7.37      -94.52    145.73 o 
  16   5   4      342.74      241.68    178.63 o 
  17   5   4       72.54       82.41    188.86 o 
 -19   6   4      486.86      374.50    259.68 o 
 -18   6   4      193.86       98.67    147.82 o 
 -17   6   4      556.44      660.58    202.87 o 
 -16   6   4     1146.11     1053.93    164.30 o 
 -15   6   4      425.32      491.13    118.29 o 
 -14   6   4      770.95      520.97    122.46 o 
 -13   6   4       25.87      -70.80     86.90 o 
 -12   6   4     4635.00     4471.61    189.68 o 
 -11   6   4     2798.77     2810.54    151.15 o 
 -10   6   4     2334.65     2382.81    148.42 o 
  -9   6   4    13617.82    13106.81    223.20 o 
  -8   6   4       94.34       43.08     39.68 o 
  -7   6   4    46382.55    48327.02    531.83 o 
  -6   6   4     1318.29     1492.89     64.71 o 
  -5   6   4    21398.08    21175.53    259.79 o 
  -4   6   4     5580.14     5002.35    193.74 o 
  -3   6   4    38214.04    34702.86    485.36 o 
  -2   6   4       12.78       -8.61     46.24 o 
  -1   6   4      882.27      666.27     63.13 o 
   0   6   4    11467.59    10702.37    219.69 o 
   1   6   4     4226.17     5006.75    141.88 o 
   2   6   4    24641.71    22865.32    390.90 o 
   3   6   4     8757.66     8898.88    342.06 o 
   4   6   4        5.02       48.10     63.39 o 
   5   6   4    27811.96    28670.08    620.52 o 
   6   6   4     7140.39     6986.61    244.61 o 
   7   6   4     5070.84     5126.54    189.33 o 
   8   6   4      125.11       35.34     82.20 o 
   9   6   4     4710.12     4969.31    206.94 o 
  10   6   4       22.92      -69.10     80.51 o 
  11   6   4     1761.41     1832.13    136.35 o 
  12   6   4       37.47      -17.00     77.55 o 
  13   6   4      163.79       79.23    204.79 o 
  14   6   4       32.68       26.44    140.35 o 
  15   6   4       15.41      214.21    161.25 o 
  16   6   4       46.55       52.24    177.32 o 
  17   6   4      108.51      165.04    190.60 o 
 -19   7   4        1.32      -65.26    191.82 o 
 -18   7   4      200.01      246.87    192.74 o 
 -17   7   4       14.46      -84.99    130.68 o 
 -16   7   4      454.39      238.05    224.56 o 
 -15   7   4       27.52      107.31    107.38 o 
 -14   7   4     6126.87     5927.92    301.62 o 
 -13   7   4     2327.56     2355.61    191.83 o 
 -12   7   4     2244.84     2356.22    149.50 o 
 -11   7   4      110.13       15.40     80.01 o 
 -10   7   4     3102.84     3186.38    188.74 o 
  -9   7   4     3928.00     3779.50    122.97 o 
  -8   7   4     3016.00     3068.47     96.68 o 
  -7   7   4    12621.91    12932.69    223.04 o 
  -6   7   4     1719.66     1695.55     75.51 o 
  -5   7   4    21401.58    21373.44    265.27 o 
  -4   7   4     3109.44     3154.17     98.15 o 
  -3   7   4    27428.05    26478.01    394.68 o 
  -2   7   4    62335.79    60697.20    925.31 o 
  -1   7   4      130.17      381.64    122.83 o 
   0   7   4    46015.87    45858.46    718.06 o 
   1   7   4      539.03      580.84     93.06 o 
   2   7   4    30052.75    29669.37    493.17 o 
   3   7   4      972.26      828.34     75.53 o 
   4   7   4    23835.19    22106.64    342.96 o 
   5   7   4     1084.39      954.43     72.15 o 
   6   7   4        6.48       54.69     71.92 o 
   7   7   4      386.79      618.27     98.85 o 
   8   7   4      674.19      846.15    114.33 o 
   9   7   4     5115.75     5209.77    211.36 o 
  10   7   4      311.39      234.89    102.89 o 
  11   7   4     1490.30     1815.57    149.00 o 
  12   7   4     1724.40     1896.67    129.62 o 
  13   7   4      280.44      540.35    162.22 o 
  14   7   4      270.30      454.36    165.18 o 
  15   7   4      146.16       -3.46    153.33 o 
  16   7   4      603.64      832.09    210.84 o 
 -19   8   4      370.46      400.18    228.83 o 
 -18   8   4      311.36      566.19    211.80 o 
 -17   8   4      199.00      187.22    181.73 o 
 -16   8   4        5.99       70.89    159.26 o 
 -15   8   4     1615.23     1872.48    159.43 o 
 -14   8   4      360.84      299.87    107.86 o 
 -13   8   4       65.58       75.35     95.31 o 
 -12   8   4     1987.54     1973.40    145.29 o 
 -11   8   4      414.53      397.16     91.53 o 
 -10   8   4     2784.66     2554.56    115.23 o 
  -9   8   4     4154.21     4199.15    160.38 o 
  -8   8   4     5719.59     6260.22    136.84 o 
  -7   8   4    28651.61    27535.92    340.02 o 
  -6   8   4     9249.32    10459.23    167.10 o 
  -5   8   4      317.33      170.02     50.37 o 
  -4   8   4       14.29       74.71     45.60 o 
  -3   8   4    65378.87    68353.18    892.38 o 
  -2   8   4     6625.70     5618.48    167.46 o 
  -1   8   4     2866.20     2889.58    124.11 o 
   0   8   4    22122.31    19268.41    354.83 o 
   1   8   4     2419.26     2467.09    118.48 o 
   2   8   4     8412.62     7367.02    158.97 o 
   3   8   4       77.56       42.93     47.52 o 
   4   8   4     8185.38     7166.74    167.86 o 
   5   8   4    23763.71    26081.11    403.99 o 
   6   8   4     2917.30     3220.93    184.98 o 
   7   8   4      214.50      193.88     85.95 o 
   8   8   4     3049.70     3305.30    184.12 o 
   9   8   4     1730.24     1726.70    150.04 o 
  10   8   4      158.68      167.28    102.44 o 
  11   8   4     1925.43     2304.52    175.00 o 
  12   8   4      996.55      907.23    119.22 o 
  13   8   4        8.27      -21.65    108.88 o 
  14   8   4       99.30      -39.64    142.21 o 
  15   8   4       19.77      101.30    161.04 o 
  16   8   4       51.85      129.56    176.14 o 
 -19   9   4      105.15       87.85    219.52 o 
 -18   9   4      258.82      352.36    213.02 o 
 -17   9   4       18.06     -251.15    317.63 o 
 -16   9   4        7.56      -91.39    154.12 o 
 -15   9   4     1095.09      877.39    280.02 o 
 -14   9   4     2989.13     3317.72    188.68 o 
 -13   9   4     8654.57     8779.30    269.65 o 
 -12   9   4     1395.96     1594.79    153.12 o 
 -11   9   4      659.34      612.07    102.06 o 
 -10   9   4     4583.50     5025.13    198.67 o 
  -9   9   4       35.15      -23.16     58.96 o 
  -8   9   4     2769.80     2976.44    106.28 o 
  -7   9   4     2285.08     2301.97     89.57 o 
  -6   9   4     2966.86     2884.46     89.63 o 
  -5   9   4      653.31      739.19     67.13 o 
  -4   9   4     1439.82     1760.02     87.33 o 
  -3   9   4    32896.43    32423.22    475.50 o 
  -2   9   4    14684.82    13828.87    294.75 o 
  -1   9   4    14391.75    14811.57    339.62 o 
   0   9   4    14182.96    14175.42    270.85 o 
   1   9   4     1631.60     1864.90    115.22 o 
   2   9   4     3149.33     3520.49    118.05 o 
   3   9   4     3165.54     3399.96    120.93 o 
   4   9   4    18218.12    18851.53    317.89 o 
   5   9   4    15000.65    14439.21    403.57 o 
   6   9   4      241.24      107.94     66.96 o 
   7   9   4     1493.98     1403.28    129.25 o 
   8   9   4        9.74      -25.68     86.83 o 
   9   9   4     1124.21     1508.62    147.15 o 
  10   9   4       90.32      189.91    103.35 o 
  11   9   4        7.73        4.15    102.24 o 
  12   9   4      602.14      872.24    148.45 o 
  13   9   4      611.88      618.72    117.95 o 
  14   9   4        2.62     -109.60    144.72 o 
  15   9   4      389.81      503.61    198.52 o 
  16   9   4      446.87      495.56    198.62 o 
 -19  10   4      120.88      113.28    222.51 o 
 -18  10   4      352.03      478.13    218.96 o 
 -17  10   4        0.63      -97.02    175.72 o 
 -16  10   4      135.80      -90.08    162.66 o 
 -15  10   4      355.31      513.00    184.43 o 
 -14  10   4       76.20      141.30    133.32 o 
 -13  10   4       15.25       67.52    155.49 o 
 -12  10   4      347.65      408.64    130.58 o 
 -11  10   4      796.08      726.42    107.68 o 
 -10  10   4     2126.18     2300.96    123.10 o 
  -9  10   4      794.67      679.77     70.61 o 
  -8  10   4    19494.04    19377.44    274.58 o 
  -7  10   4    15611.92    14265.96    218.29 o 
  -6  10   4    15629.80    15110.23    264.32 o 
  -5  10   4     1889.49     1955.35     98.53 o 
  -4  10   4      205.82      198.43     53.18 o 
  -3  10   4     5004.03     5309.57    188.91 o 
  -2  10   4     5291.15     4753.60    148.54 o 
  -1  10   4    11257.35    11981.97    216.09 o 
   0  10   4    15259.02    15629.36    296.19 o 
   1  10   4      612.81      607.40     62.16 o 
   2  10   4     2786.09     2793.34    113.23 o 
   3  10   4      481.05      489.71     67.96 o 
   4  10   4     5803.59     6776.63    183.39 o 
   5  10   4     5219.75     5315.17    169.73 o 
   6  10   4     2211.60     2522.58    116.14 o 
   7  10   4        5.29      -51.89     83.16 o 
   8  10   4     2167.01     1999.37    158.44 o 
   9  10   4     2539.04     2591.78    180.94 o 
  10  10   4     4048.63     4401.61    234.62 o 
  11  10   4      390.90      391.79    125.57 o 
  12  10   4      592.84      577.90    129.77 o 
  13  10   4       75.82     -100.14    100.14 o 
  14  10   4       75.87      164.61    155.29 o 
  15  10   4        4.22     -104.48    234.04 o 
  16  10   4        8.96      380.32    275.84 o 
 -18  11   4       20.84     -198.32    204.10 o 
 -17  11   4       47.82     -168.98    168.98 o 
 -16  11   4       22.90       26.35    173.68 o 
 -15  11   4      530.69      506.24    183.27 o 
 -14  11   4      295.85      485.10    147.54 o 
 -13  11   4     6796.90     7273.92    301.37 o 
 -12  11   4      612.49      619.28    206.06 o 
 -11  11   4      594.72      681.48    141.41 o 
 -10  11   4       34.25      -64.49     81.22 o 
  -9  11   4     1419.20     1609.40    108.94 o 
  -8  11   4     1479.19     1334.85     81.02 o 
  -7  11   4      356.24      421.85     77.06 o 
  -6  11   4      803.55      807.64     81.91 o 
  -5  11   4      834.22      929.80     79.21 o 
  -4  11   4     1003.55     1152.14     99.75 o 
  -3  11   4     5967.23     5585.13    163.22 o 
  -2  11   4     5863.13     5350.12    226.21 o 
  -1  11   4    26397.13    25330.44    383.93 o 
   0  11   4     5757.03     5718.97    212.94 o 
   1  11   4      452.29      477.32     76.01 o 
   2  11   4      174.34       31.92     73.60 o 
   3  11   4    22699.36    23260.04    379.84 o 
   4  11   4     3871.90     4160.04    177.96 o 
   5  11   4    18368.91    18210.59    333.86 o 
   6  11   4      330.42      278.03     99.52 o 
   7  11   4       38.94       26.05     90.48 o 
   8  11   4       61.80      -28.16    151.96 o 
   9  11   4      226.41      233.91    110.52 o 
  10  11   4       96.35      100.84    112.39 o 
  11  11   4     1181.30     1508.44    166.95 o 
  12  11   4      106.30      111.33    114.80 o 
  13  11   4      328.46      329.35    131.00 o 
  14  11   4        3.09       -4.18    234.04 o 
  15  11   4      585.11      351.07    288.38 o 
 -18  12   4      314.20      177.50    221.35 o 
 -17  12   4        2.65       74.54    197.41 o 
 -16  12   4      331.85      210.70    188.77 o 
 -15  12   4       22.63      133.45    170.60 o 
 -14  12   4       26.97     -152.31    152.31 o 
 -13  12   4       21.39      337.10    139.82 o 
 -12  12   4      399.49      403.16    186.64 o 
 -11  12   4      143.32     -114.81    116.98 o 
 -10  12   4     2296.93     2308.03    148.25 o 
  -9  12   4      622.04      586.95    120.97 o 
  -8  12   4    20051.74    20260.56    373.54 o 
  -7  12   4      512.56      642.65     88.27 o 
  -6  12   4    10510.15     9297.26    208.32 o 
  -5  12   4       10.72        0.29     56.91 o 
  -4  12   4       34.81       22.83     57.37 o 
  -3  12   4     1191.41     1256.30    100.94 o 
  -2  12   4    20454.38    20107.79    352.11 o 
  -1  12   4      365.29      260.67     74.65 o 
   0  12   4       96.27      131.61     55.15 o 
   1  12   4       11.50       24.54     53.61 o 
   2  12   4      963.69     1078.60     96.52 o 
   3  12   4       31.96      -39.15     59.35 o 
   4  12   4     9265.93     9763.60    232.36 o 
   5  12   4     1241.71     1385.09    147.79 o 
   6  12   4     1457.40     1636.37    146.83 o 
   7  12   4       63.87     -128.57    128.57 o 
   8  12   4     1253.52     1263.98    125.04 o 
   9  12   4       17.34      -94.72     94.72 o 
  10  12   4     3982.27     4229.66    234.80 o 
  11  12   4       34.02      103.59    120.45 o 
  12  12   4      206.52      193.18    159.26 o 
  13  12   4        3.18     -105.68    154.62 o 
  14  12   4       33.58      -44.42    171.33 o 
  15  12   4        1.93      275.84    284.20 o 
 -18  13   4       35.53     -191.89    206.61 o 
 -17  13   4       76.71     -173.24    193.15 o 
 -16  13   4        5.70      -22.99    269.57 o 
 -15  13   4      441.00      269.91    344.80 o 
 -14  13   4      129.73      378.05    234.04 o 
 -13  13   4     6040.37     7222.66    367.27 o 
 -12  13   4       10.65     -117.80    117.80 o 
 -11  13   4       19.51     -111.06    111.06 o 
 -10  13   4     2985.27     2659.32    161.97 o 
  -9  13   4     1982.97     1730.50    121.51 o 
  -8  13   4      230.95      264.32     83.95 o 
  -7  13   4        5.55        6.73     71.43 o 
  -6  13   4     1114.97     1208.52    101.10 o 
  -5  13   4      253.38      409.09     75.57 o 
  -4  13   4        1.35       -4.47     61.65 o 
  -3  13   4     8566.94     8253.40    231.04 o 
  -2  13   4     1096.14     1301.07    115.22 o 
  -1  13   4    33113.96    32826.08    488.36 o 
   0  13   4     2001.69     2125.58    167.70 o 
   1  13   4       18.50       15.84     57.42 o 
   2  13   4       34.71        8.66     61.57 o 
   3  13   4     6481.55     6642.78    190.43 o 
   4  13   4      326.34      383.02     84.18 o 
   5  13   4    10915.19    10701.47    275.68 o 
   6  13   4        4.93      -52.07     96.41 o 
   7  13   4       19.46      -27.05     97.64 o 
   8  13   4      200.50      -50.12     99.01 o 
   9  13   4      369.44      444.48    124.61 o 
  10  13   4        2.15       80.90    109.19 o 
  11  13   4     1170.28     1593.01    174.52 o 
  12  13   4      181.48       72.29    159.50 o 
  13  13   4      177.40      113.30    177.24 o 
  14  13   4        7.04      -43.02    175.82 o 
  15  13   4      434.91      133.74    280.02 o 
 -17  14   4        0.63      154.09    303.00 o 
 -16  14   4       30.08     -154.80    186.81 o 
 -15  14   4      502.37      363.09    514.06 o 
 -14  14   4        0.44      -24.08    166.48 o 
 -13  14   4      282.27      307.60    176.14 o 
 -12  14   4      181.12      174.74    133.03 o 
 -11  14   4      200.14       99.53    209.64 o 
 -10  14   4       34.72      -65.18     92.87 o 
  -9  14   4      187.22      187.71     87.97 o 
  -8  14   4     8277.43     8154.81    218.59 o 
  -7  14   4     3085.25     3165.93    150.42 o 
  -6  14   4     4429.32     5202.28    203.22 o 
  -5  14   4      335.91      167.93     75.77 o 
  -4  14   4      428.69      412.19     89.69 o 
  -3  14   4     7566.49     6962.26    208.49 o 
  -2  14   4    13056.53    12850.33    562.82 o 
  -1  14   4      114.99       78.19    105.69 o 
   0  14   4     1599.85     1784.78    212.94 o 
   1  14   4      117.06      197.64     69.37 o 
   2  14   4     1268.18     1079.43    100.45 o 
   3  14   4      448.64      277.18     81.69 o 
   4  14   4     4082.52     4115.03    182.78 o 
   5  14   4     4829.69     5193.79    253.88 o 
   6  14   4     3421.99     3458.45    206.76 o 
   7  14   4      511.92      642.63    126.14 o 
   8  14   4      461.58      571.76    131.61 o 
   9  14   4       29.16       42.87    110.46 o 
  10  14   4     2426.50     2479.46    288.37 o 
  11  14   4      499.14      557.17    283.40 o 
  12  14   4      118.21       67.14    157.59 o 
  13  14   4        0.50     -151.14    151.14 o 
  14  14   4       10.96       59.39    175.82 o 
 -17  15   4       12.46      234.25    353.16 o 
 -16  15   4       56.81       83.50    208.20 o 
 -15  15   4      289.90      183.04    199.72 o 
 -14  15   4     1242.41     1381.29    315.54 o 
 -13  15   4     1717.15     1346.86    230.45 o 
 -12  15   4      185.31      219.59    146.57 o 
 -11  15   4      107.15      -33.69    133.25 o 
 -10  15   4     3092.76     2886.57    178.57 o 
  -9  15   4      155.25       29.54     82.99 o 
  -8  15   4     1177.87     1121.23    113.17 o 
  -7  15   4      443.24      528.91     97.34 o 
  -6  15   4     2865.40     2568.70    139.84 o 
  -5  15   4      168.21      156.06     77.98 o 
  -4  15   4       74.21      -65.94     79.89 o 
  -3  15   4    12280.09    11797.61    282.75 o 
  -2  15   4     7212.98     6705.61    353.50 o 
  -1  15   4    11263.11    10909.51    412.43 o 
   0  15   4     6436.28     7033.46    255.63 o 
   1  15   4      980.32      732.08     91.88 o 
   2  15   4     1894.84     2063.16    132.71 o 
   3  15   4      957.06      681.76    105.57 o 
   4  15   4     4142.97     4512.44    181.84 o 
   5  15   4     2331.65     2240.19    173.49 o 
   6  15   4       15.58       76.50    105.04 o 
   7  15   4       19.94     -101.60    101.60 o 
   8  15   4       46.52      -94.40    108.94 o 
   9  15   4      615.15      634.14    141.51 o 
  10  15   4      127.18      217.62    142.91 o 
  11  15   4       91.70      337.73    139.65 o 
  12  15   4      673.53      555.38    193.42 o 
  13  15   4      305.01      209.76    202.70 o 
  14  15   4       15.22     -178.34    178.34 o 
 -16  16   4       11.12       10.19    212.22 o 
 -15  16   4      356.43      171.73    217.33 o 
 -14  16   4      151.97      122.76    190.46 o 
 -13  16   4      200.87      167.31    180.67 o 
 -12  16   4       72.97      168.91    151.52 o 
 -11  16   4      569.42      579.22    161.80 o 
 -10  16   4      510.76      366.69    120.45 o 
  -9  16   4     1152.40      858.96    113.38 o 
  -8  16   4     1549.79     1591.62    127.76 o 
  -7  16   4     4820.32     5366.55    188.76 o 
  -6  16   4     2380.26     2424.34    148.75 o 
  -5  16   4     1067.27     1160.12    109.61 o 
  -4  16   4      210.97      185.73     94.72 o 
  -3  16   4     9276.45     8859.32    372.80 o 
  -2  16   4     1440.88     1517.44    162.87 o 
  -1  16   4       98.90      -45.62    123.05 o 
   0  16   4     1050.73     1065.52    146.73 o 
   1  16   4      949.18     1408.10    145.20 o 
   2  16   4      612.26      588.81    168.34 o 
   3  16   4      449.95      469.87    114.10 o 
   4  16   4     4005.05     3941.02    183.30 o 
   5  16   4     9216.31     9514.64    304.30 o 
   6  16   4       46.91      -25.64    106.68 o 
   7  16   4      661.41      706.11    134.95 o 
   8  16   4      891.83     1025.11    153.42 o 
   9  16   4     1094.58     1109.64    160.07 o 
  10  16   4      181.47       47.26    125.35 o 
  11  16   4      410.33      449.87    148.26 o 
  12  16   4      222.49       90.43    338.53 o 
  13  16   4        3.17     -171.42    173.68 o 
 -16  17   4      250.30      340.89    229.09 o 
 -15  17   4       41.27        2.09    203.91 o 
 -14  17   4      741.09      997.67    257.03 o 
 -13  17   4       57.36       82.00    183.66 o 
 -12  17   4      818.64      863.59    211.24 o 
 -11  17   4      669.31      529.54    178.59 o 
 -10  17   4     1841.34     1875.47    165.21 o 
  -9  17   4      616.00      796.49    116.07 o 
  -8  17   4     1058.50     1109.50    120.72 o 
  -7  17   4     1657.39     1677.74    132.50 o 
  -6  17   4     1498.87     1655.39    142.48 o 
  -5  17   4      589.56      528.76    110.90 o 
  -4  17   4     1144.53     1465.80    174.34 o 
  -3  17   4     2958.85     2829.39    168.41 o 
  -2  17   4     4562.56     4809.48    276.28 o 
  -1  17   4       18.77      -55.22    100.35 o 
   0  17   4     6742.81     6753.41    330.11 o 
   1  17   4     1087.07     1114.19    143.49 o 
   2  17   4     2517.76     2647.45    189.97 o 
   3  17   4      243.05      297.78    121.39 o 
   4  17   4     3618.74     3771.06    330.30 o 
   5  17   4      129.64      228.94    153.89 o 
   6  17   4      100.20       -3.21    114.98 o 
   7  17   4      492.09      452.94    136.58 o 
   8  17   4        2.09       95.97    120.46 o 
   9  17   4      708.30      973.22    160.09 o 
  10  17   4      272.50      254.51    165.39 o 
  11  17   4       35.80      117.90    182.58 o 
  12  17   4      767.38     1015.28    237.77 o 
  13  17   4       14.14      295.15    218.45 o 
 -15  18   4      104.93     -105.92    214.76 o 
 -14  18   4       18.66     -151.28    184.73 o 
 -13  18   4        4.22      212.57    290.47 o 
 -12  18   4      147.65      190.29    185.90 o 
 -11  18   4      608.07      575.72    170.61 o 
 -10  18   4      196.63       99.49    122.45 o 
  -9  18   4     1328.30     1424.68    136.58 o 
  -8  18   4       10.60      -34.18    103.30 o 
  -7  18   4     2590.55     2203.22    151.78 o 
  -6  18   4      100.56       98.08     88.95 o 
  -5  18   4     3558.14     3762.16    195.75 o 
  -4  18   4        6.01       30.90     95.25 o 
  -3  18   4     4167.15     4047.18    220.18 o 
  -2  18   4     1229.96     1120.93    135.13 o 
  -1  18   4       77.52       47.56    108.61 o 
   0  18   4     3238.10     3337.90    211.57 o 
   1  18   4      848.86      922.14    144.49 o 
   2  18   4      191.04      276.16    131.93 o 
   3  18   4      324.57      184.92    119.64 o 
   4  18   4      835.04      953.32    189.77 o 
   5  18   4     2307.26     2497.03    256.65 o 
   6  18   4       29.62      -58.55    148.69 o 
   7  18   4     2753.71     2679.06    212.87 o 
   8  18   4       24.72      -21.26    128.54 o 
   9  18   4      823.38      644.48    156.67 o 
  10  18   4        1.47      -26.57    140.54 o 
  11  18   4      267.23      408.18    392.86 o 
  12  18   4       15.50       88.31    203.85 o 
 -14  19   4      117.20      128.30    273.75 o 
 -13  19   4       59.74        2.63    199.07 o 
 -12  19   4     1054.46     1327.29    245.23 o 
 -11  19   4       70.97      -42.22    173.68 o 
 -10  19   4     1016.71      851.18    225.61 o 
  -9  19   4      871.19      721.17    123.64 o 
  -8  19   4      122.24       39.46     99.34 o 
  -7  19   4      328.59      348.53    101.69 o 
  -6  19   4       15.27      -78.66    101.73 o 
  -5  19   4      513.70      655.46    123.52 o 
  -4  19   4     2033.12     1724.72    152.34 o 
  -3  19   4     1341.42     1522.06    147.12 o 
  -2  19   4     1089.52     1260.85    139.36 o 
  -1  19   4     1139.46     1098.48    151.26 o 
   0  19   4     5048.42     5632.01    301.85 o 
   1  19   4      115.14       55.84    114.81 o 
   2  19   4     2262.07     2269.46    190.65 o 
   3  19   4      603.56      506.24    138.81 o 
   4  19   4      627.33      576.85    181.30 o 
   5  19   4       34.96       -2.91    160.88 o 
   6  19   4      373.18      463.27    181.73 o 
   7  19   4      175.35      258.15    178.34 o 
   8  19   4       16.33        4.29    165.42 o 
   9  19   4      225.77      813.09    217.33 o 
  10  19   4      206.74      -22.73    147.07 o 
  11  19   4      204.27      223.61    211.29 o 
  12  19   4      271.57      454.27    231.97 o 
 -14  20   4        2.08     -207.95    207.95 o 
 -13  20   4      137.66      439.43    226.12 o 
 -12  20   4      239.67      458.82    219.84 o 
 -11  20   4      342.28       34.67    219.42 o 
 -10  20   4       27.48       43.12    129.40 o 
  -9  20   4      936.07      977.67    138.25 o 
  -8  20   4      107.46      -38.30    101.35 o 
  -7  20   4      443.56      405.55    111.45 o 
  -6  20   4      351.38      266.67    120.73 o 
  -5  20   4     4946.40     5100.70    348.67 o 
  -4  20   4      756.40     1057.70    156.33 o 
  -3  20   4       47.35       81.34    104.04 o 
  -2  20   4      184.53       46.24    103.07 o 
  -1  20   4        5.93     -105.68    105.68 o 
   0  20   4     1120.06     1177.62    163.25 o 
   1  20   4       10.30       68.89    122.16 o 
   2  20   4       99.41      207.43    132.75 o 
   3  20   4     1528.60     1672.34    230.28 o 
   4  20   4      111.13      163.21    169.50 o 
   5  20   4      224.96      176.99    168.37 o 
   6  20   4      291.88      499.59    191.48 o 
   7  20   4     1862.31     1739.20    249.39 o 
   8  20   4      177.74      292.56    234.04 o 
   9  20   4      409.88      447.19    207.08 o 
  10  20   4       88.51       65.75    196.35 o 
  11  20   4       27.84      254.94    313.45 o 
 -13  21   4       30.58     -184.31    206.45 o 
 -12  21   4      313.89      240.06    221.11 o 
 -11  21   4       96.07      213.15    334.35 o 
 -10  21   4      371.54      503.48    376.14 o 
  -9  21   4      249.90      231.53    159.44 o 
  -8  21   4        0.26      -98.27    110.60 o 
  -7  21   4       30.67      -41.21    113.11 o 
  -6  21   4      160.42      192.20    128.49 o 
  -5  21   4      206.57      264.86    122.86 o 
  -4  21   4      506.15      491.47    128.48 o 
  -3  21   4      347.12      104.06    113.56 o 
  -2  21   4      444.82      334.25    137.19 o 
  -1  21   4      388.26       99.10    139.18 o 
   0  21   4     1021.01      778.47    200.70 o 
   1  21   4     2469.30     2465.25    215.63 o 
   2  21   4     2531.49     2768.06    221.64 o 
   3  21   4      775.67      737.41    199.33 o 
   4  21   4       29.56     -134.51    311.36 o 
   5  21   4        8.95      -42.26    169.50 o 
   6  21   4      204.77      212.67    180.87 o 
   7  21   4        2.15      110.14    311.36 o 
   8  21   4      107.70      -72.13    181.45 o 
   9  21   4       20.49      -50.15    185.06 o 
  10  21   4      137.52      197.05    207.08 o 
 -12  22   4      117.91     -125.38    288.38 o 
 -11  22   4       21.16       16.72    271.66 o 
 -10  22   4      413.93      785.72    313.45 o 
  -9  22   4      428.81      781.98    187.60 o 
  -8  22   4       34.29       93.64    125.77 o 
  -7  22   4       32.81      -59.14    115.85 o 
  -6  22   4     1548.42     1703.34    174.33 o 
  -5  22   4     1449.20     1773.45    213.55 o 
  -4  22   4     1678.97     1669.67    170.12 o 
  -3  22   4      105.22      150.91    118.41 o 
  -2  22   4        2.12      -62.17    127.17 o 
  -1  22   4       11.49     -116.22    123.67 o 
   0  22   4        1.45      -26.99    127.43 o 
   1  22   4       64.61      -42.88    135.78 o 
   2  22   4       14.86      -49.43    177.31 o 
   3  22   4      199.68      133.00    181.73 o 
   4  22   4      393.03      404.11    229.87 o 
   5  22   4       30.73      -58.72    173.60 o 
   6  22   4      507.48      407.44    207.95 o 
   7  22   4      714.67      951.56    232.96 o 
   8  22   4      694.34     1196.42    380.32 o 
   9  22   4       97.72       18.44    199.92 o 
 -11  23   4      660.94      785.72    351.07 o 
 -10  23   4      174.37      367.78    300.91 o 
  -9  23   4       42.66       80.75    147.20 o 
  -8  23   4        0.40     -122.42    122.42 o 
  -7  23   4        6.63       34.15    126.75 o 
  -6  23   4       13.14     -114.87    114.87 o 
  -5  23   4      526.31      488.22    139.30 o 
  -4  23   4        8.03      -17.45    120.27 o 
  -3  23   4      430.25      282.52    147.86 o 
  -2  23   4        1.09     -129.28    129.28 o 
  -1  23   4      117.80     -100.70    129.64 o 
   0  23   4      500.36      353.37    167.91 o 
   1  23   4     2654.00     2510.78    229.29 o 
   2  23   4       91.72      225.11    191.53 o 
   3  23   4      562.85      353.16    361.52 o 
   4  23   4        8.50     -143.37    170.71 o 
   5  23   4        6.54     -170.72    170.72 o 
   6  23   4       15.87     -151.74    190.39 o 
   7  23   4       77.81      499.54    225.49 o 
   8  23   4       32.32      371.96    311.36 o 
 -10  24   4      608.83      518.24    317.63 o 
  -9  24   4        2.70      161.05    190.46 o 
  -8  24   4       77.12      -32.99    132.19 o 
  -7  24   4        0.06      119.11    136.56 o 
  -6  24   4      750.96      569.09    163.07 o 
  -5  24   4        2.83     -150.21    150.21 o 
  -4  24   4     1268.55      900.49    186.00 o 
  -3  24   4       13.97      -10.94    143.40 o 
  -2  24   4        9.84     -138.51    138.51 o 
  -1  24   4        1.86     -136.44    136.44 o 
   0  24   4       99.93      239.17    158.17 o 
   1  24   4       58.01        2.43    178.69 o 
   2  24   4       14.74     -115.26    188.86 o 
   3  24   4        3.98     -176.13    184.73 o 
   4  24   4      123.75      215.99    203.84 o 
   5  24   4        1.73      233.57    206.78 o 
   6  24   4      360.55      438.99    336.44 o 
   7  24   4       84.40      117.42    212.77 o 
  -8  25   4       16.74      -24.62    199.33 o 
  -7  25   4       13.40      -43.83    139.59 o 
  -6  25   4        1.28       -9.67    173.96 o 
  -5  25   4       40.92     -187.51    259.93 o 
  -4  25   4      178.43     -150.81    150.81 o 
  -3  25   4      203.02      -26.74    154.88 o 
  -2  25   4       66.29      -81.98    150.86 o 
  -1  25   4       46.69     -151.37    151.37 o 
   0  25   4       22.21      -26.06    153.30 o 
   1  25   4     2504.86     3288.09    348.57 o 
   2  25   4       11.19      -71.76    204.83 o 
   3  25   4      453.07      196.80    211.87 o 
   4  25   4       16.43       63.56    210.57 o 
   5  25   4        0.39     -134.15    261.21 o 
   6  25   4       30.46       13.08    213.56 o 
  -7  26   4       51.76      221.35    197.50 o 
  -6  26   4      364.75      208.40    225.72 o 
  -5  26   4      160.52       30.58    164.09 o 
  -4  26   4      623.41      747.51    352.52 o 
  -3  26   4        1.21     -102.63    158.27 o 
  -2  26   4       35.02      -94.46    162.77 o 
  -1  26   4      111.89      -27.37    167.89 o 
   0  26   4       43.92       27.89    207.94 o 
   1  26   4       32.34      131.90    323.90 o 
   2  26   4       23.65       11.86    211.53 o 
   3  26   4      153.11      -28.22    218.96 o 
   4  26   4       61.27      -81.89    213.88 o 
  -3  27   4        5.51     -153.02    272.49 o 
  -2  27   4      172.32     -133.70    172.10 o 
  -1  27   4       76.86     -147.48    244.49 o 
   0  27   4      165.10     -114.01    263.30 o 
   1  27   4      787.09     1028.12    363.60 o 
 -19   0   5      168.06     -250.76    250.76 o 
 -17   0   5     3635.35     3831.44    309.92 o 
 -15   0   5     1730.25     1644.94    209.76 o 
 -13   0   5      435.65      293.58    142.10 o 
 -11   0   5      416.37      623.67    135.08 o 
  -9   0   5     2562.23     2324.67    198.52 o 
  -7   0   5     6782.45     7621.94    258.27 o 
  -5   0   5    93010.25    94695.24   1352.74 o 
  -3   0   5    91986.55    91688.84   2384.33 o 
  -1   0   5     3058.26     2332.11    129.50 o 
   1   0   5    49889.50    43131.23    797.92 o 
   3   0   5     8472.95     9553.29    237.98 o 
   5   0   5     8279.26     8057.82    376.14 o 
   7   0   5    16101.50    14497.75    362.15 o 
   9   0   5    24897.08    24102.24    551.51 o 
  11   0   5      703.81      768.02    246.58 o 
  13   0   5     3769.21     3757.25    417.94 o 
  15   0   5       59.25       71.05    221.51 o 
  17   0   5       35.94      -66.87    254.94 o 
 -20   1   5       85.69      102.47    211.29 o 
 -19   1   5       24.62     -114.49    139.91 o 
 -18   1   5       20.30      -42.76    113.95 o 
 -17   1   5        0.10      180.46    118.33 o 
 -16   1   5     4911.79     4639.29    230.76 o 
 -15   1   5     1872.19     1811.22    152.48 o 
 -14   1   5      925.22      997.13    133.32 o 
 -13   1   5       56.82      -32.39     82.72 o 
 -12   1   5     4441.29     4326.89    182.60 o 
 -11   1   5     3372.74     3119.56    155.57 o 
 -10   1   5    36946.80    35968.28    556.43 o 
  -9   1   5      388.15      637.46    101.34 o 
  -8   1   5    11241.37    13100.86    259.27 o 
  -7   1   5     1031.35     1076.52    127.89 o 
  -6   1   5     1599.56     1253.46     60.80 o 
  -5   1   5     2726.10     2816.57     71.97 o 
  -4   1   5      257.34      205.57     40.01 o 
  -3   1   5       17.57      -40.68     40.68 o 
  -2   1   5     5977.99     5251.42    123.77 o 
  -1   1   5     1810.63     2341.65     87.34 o 
   0   1   5     6955.30     6720.71    158.05 o 
   1   1   5      443.90      765.35     88.83 o 
   2   1   5    99861.86    96995.84   1203.27 o 
   3   1   5      936.64      930.20     68.17 o 
   4   1   5     4454.28     4292.37    186.40 o 
   5   1   5      453.23      598.53    177.62 o 
   6   1   5      946.16     1160.11     71.20 o 
   7   1   5     2117.70     1952.51     95.75 o 
   8   1   5    13346.20    13509.79    253.06 o 
   9   1   5        0.97      -83.38     83.38 o 
  10   1   5     2491.30     2591.49    178.43 o 
  11   1   5       38.68      -84.45     84.45 o 
  12   1   5     1277.95     1266.67    132.47 o 
  13   1   5       11.40      196.26    144.72 o 
  14   1   5     1179.93     1248.70    209.82 o 
  15   1   5      172.22     -140.16    140.16 o 
  16   1   5      358.57      329.35    187.22 o 
  17   1   5        1.42      -16.72    177.32 o 
 -20   2   5        2.30      -93.10    213.87 o 
 -19   2   5      143.40      -24.97    210.78 o 
 -18   2   5      191.62       -3.23    174.14 o 
 -17   2   5     2757.61     2710.77    189.36 o 
 -16   2   5     2450.77     2488.41    181.89 o 
 -15   2   5      458.92      601.42    117.89 o 
 -14   2   5       74.97      -53.38     84.99 o 
 -13   2   5      917.60     1002.35    117.94 o 
 -12   2   5     4966.51     5019.38    205.69 o 
 -11   2   5      321.66       54.70     80.30 o 
 -10   2   5     2106.00     1816.05    121.80 o 
  -9   2   5     1771.17     1462.51    103.77 o 
  -8   2   5     2663.41     3121.08    131.01 o 
  -7   2   5     2082.53     3075.18     89.94 o 
  -6   2   5     3780.00     4312.26     87.72 o 
  -5   2   5    66833.27    64904.58    748.29 o 
  -4   2   5    39271.73    40369.08    545.18 o 
  -3   2   5    60006.13    63057.86    938.67 o 
  -2   2   5    13785.91    14535.60    384.24 o 
  -1   2   5      892.65      892.46     70.68 o 
   0   2   5      190.00      375.97     65.06 o 
   1   2   5     4677.36     4616.71    120.75 o 
   2   2   5     2457.41     2849.56    118.05 o 
   3   2   5     1721.54     2225.55    122.64 o 
   4   2   5    11424.07     9114.52    214.73 o 
   5   2   5     8916.02     8157.75    158.29 o 
   6   2   5      175.52      111.81     44.41 o 
   7   2   5    12156.12    11311.83    216.91 o 
   8   2   5     8426.56     8451.03    250.95 o 
   9   2   5     8875.44     8513.82    248.17 o 
  10   2   5      801.26      590.08     94.45 o 
  11   2   5      135.98      189.29    110.92 o 
  12   2   5     1021.20     1019.58    126.65 o 
  13   2   5     1430.71     1417.69    204.99 o 
  14   2   5      149.45      413.50    169.75 o 
  15   2   5      136.60      164.61    166.51 o 
  16   2   5       36.77      254.32    180.20 o 
 -20   3   5      135.30       34.04    220.65 o 
 -19   3   5      188.65      245.19    161.67 o 
 -18   3   5       96.15      -55.82    137.56 o 
 -17   3   5       63.57      198.28    119.86 o 
 -16   3   5      848.42     1136.63    143.93 o 
 -15   3   5     1882.53     1936.79    156.58 o 
 -14   3   5      449.20      523.16    108.60 o 
 -13   3   5     1192.39     1128.96    119.69 o 
 -12   3   5     2784.35     2967.65    207.51 o 
 -11   3   5    13075.32    13557.23    296.45 o 
 -10   3   5    14602.66    12737.73    274.41 o 
  -9   3   5     5884.40     5446.42    174.88 o 
  -8   3   5     5655.35     5667.31    177.23 o 
  -7   3   5     3395.32     3850.87    103.21 o 
  -6   3   5        3.67        1.43     37.47 o 
  -5   3   5    18421.62    17343.35    244.72 o 
  -4   3   5      788.44      855.09     63.76 o 
  -3   3   5    10470.60    11032.01    235.08 o 
  -2   3   5      172.93      149.71     51.68 o 
  -1   3   5       42.65       51.77     48.65 o 
   0   3   5      458.28      431.21     49.14 o 
   1   3   5    57008.42    52414.55    973.48 o 
   2   3   5    79897.12    82895.55   1488.57 o 
   3   3   5     3404.89     3625.45    162.41 o 
   4   3   5      197.35      609.49     92.37 o 
   5   3   5     5574.44     5316.78    224.54 o 
   6   3   5     1006.63     1067.77    169.91 o 
   7   3   5     8762.15     7680.71    170.11 o 
   8   3   5     4517.68     3970.74    179.59 o 
   9   3   5       19.96       28.52     76.01 o 
  10   3   5      159.28      111.33     82.62 o 
  11   3   5        8.77     -100.42    100.42 o 
  12   3   5     1946.84     1804.16    144.50 o 
  13   3   5       99.53      227.67    148.17 o 
  14   3   5      415.75      493.39    167.75 o 
  15   3   5     1285.02     1364.01    226.64 o 
  16   3   5      103.43       55.30    367.78 o 
 -20   4   5      137.83      217.11    223.67 o 
 -19   4   5      115.81     -150.60    150.60 o 
 -18   4   5      879.11      991.27    177.73 o 
 -17   4   5      104.56      234.49    119.18 o 
 -16   4   5     1582.28     1786.74    161.90 o 
 -15   4   5     1896.49     1787.78    169.51 o 
 -14   4   5     1235.77     1200.55    130.10 o 
 -13   4   5      235.03      148.93     96.36 o 
 -12   4   5      604.18      566.26    104.96 o 
 -11   4   5     3405.17     3312.05    185.23 o 
 -10   4   5     5698.09     6019.77    195.36 o 
  -9   4   5     2139.00     1599.51    110.34 o 
  -8   4   5     9709.18     9373.46    226.19 o 
  -7   4   5       90.97      104.91     43.00 o 
  -6   4   5    14245.17    14680.41    224.70 o 
  -5   4   5    14793.30    14362.47    214.72 o 
  -4   4   5    45989.99    45202.32    608.91 o 
  -3   4   5      364.99      331.50     60.46 o 
  -2   4   5      206.27      491.66     60.02 o 
  -1   4   5     2392.42     3132.33    153.59 o 
   0   4   5      269.32      148.38     40.91 o 
   1   4   5     2900.48     2628.10     87.47 o 
   2   4   5       93.96       78.90     71.28 o 
   3   4   5      386.96      238.22     78.32 o 
   4   4   5     5498.31     5324.34    568.39 o 
   5   4   5     4631.42     4610.84    203.47 o 
   6   4   5      286.51      392.92    102.39 o 
   7   4   5     2850.19     3218.00    169.07 o 
   8   4   5    10990.89    10248.80    404.63 o 
   9   4   5      110.79       91.39    167.86 o 
  10   4   5     2515.34     2602.79    148.01 o 
  11   4   5      153.79       -0.31    107.71 o 
  12   4   5      899.10     1069.18    128.40 o 
  13   4   5      208.09      224.69    149.04 o 
  14   4   5      555.10      343.81    167.75 o 
  15   4   5      128.59      189.06    162.22 o 
  16   4   5       21.21      138.06    179.98 o 
 -20   5   5      183.41      273.90    181.57 o 
 -19   5   5       10.92     -141.01    141.01 o 
 -18   5   5      241.91      503.32    158.23 o 
 -17   5   5      125.18       54.27    114.67 o 
 -16   5   5      227.23      161.59    115.18 o 
 -15   5   5     1368.59     1550.71    148.10 o 
 -14   5   5       95.00       77.36     97.21 o 
 -13   5   5     4395.90     4209.48    195.01 o 
 -12   5   5     1350.63     1314.45    206.32 o 
 -11   5   5    12621.64    13329.56    297.65 o 
 -10   5   5     1433.42     1364.71    111.08 o 
  -9   5   5     5971.55     5940.75    184.34 o 
  -8   5   5    12346.49    11213.98    201.19 o 
  -7   5   5    10327.24    10780.35    209.72 o 
  -6   5   5    13189.20    13317.45    234.99 o 
  -5   5   5     3747.98     3681.05    139.75 o 
  -4   5   5        3.98       32.77     43.66 o 
  -3   5   5    17963.27    16729.84    316.25 o 
  -2   5   5    20527.43    22308.84    385.37 o 
  -1   5   5    11752.48    10450.34    217.09 o 
   0   5   5      466.70      296.57     48.85 o 
   1   5   5    50360.05    49843.45    761.30 o 
   2   5   5      452.85      237.39     80.91 o 
   3   5   5    21691.78    22878.07    508.28 o 
   4   5   5     2303.74     2399.85    158.85 o 
   5   5   5     1384.91     2171.49    160.53 o 
   6   5   5      419.81      323.76    104.24 o 
   7   5   5     3102.31     3436.39    206.45 o 
   8   5   5       29.35      -74.80     74.80 o 
   9   5   5       92.73      -30.85     82.04 o 
  10   5   5       88.67      101.14     84.86 o 
  11   5   5       32.50      -18.02     84.02 o 
  12   5   5     2577.13     2553.76    164.24 o 
  13   5   5      730.65      618.53    204.79 o 
  14   5   5        6.46       41.79    153.67 o 
  15   5   5      765.42      842.37    250.76 o 
  16   5   5        2.52     -160.88    160.88 o 
 -20   6   5      546.47      515.89    246.43 o 
 -19   6   5        0.42     -223.60    223.60 o 
 -18   6   5      560.82      541.41    164.60 o 
 -17   6   5      126.85      316.06    146.39 o 
 -16   6   5     1265.39     1184.06    145.70 o 
 -15   6   5     2635.41     2701.78    218.98 o 
 -14   6   5      734.54      644.87    118.13 o 
 -13   6   5       64.27       94.35     94.75 o 
 -12   6   5      116.07      111.84     88.87 o 
 -11   6   5     5779.75     6156.99    206.52 o 
 -10   6   5     1914.44     1803.89    122.74 o 
  -9   6   5    11119.85     9522.67    194.40 o 
  -8   6   5     8953.61     8041.95    169.26 o 
  -7   6   5       86.33      104.99     49.68 o 
  -6   6   5    36187.86    35502.64    501.42 o 
  -5   6   5     1888.49     2294.83    105.49 o 
  -4   6   5    26790.99    25506.18    385.47 o 
  -3   6   5     3256.52     3826.13    159.11 o 
  -2   6   5     7860.02     7804.25    188.10 o 
  -1   6   5     2254.81     2281.87    103.43 o 
   0   6   5      578.09      555.17     59.11 o 
   1   6   5     1702.12     1723.76    140.32 o 
   2   6   5     2260.68     2677.87    111.58 o 
   3   6   5    25339.89    23630.84    531.95 o 
   4   6   5     9134.09     9280.02    445.10 o 
   5   6   5     2399.00     3192.74    217.33 o 
   6   6   5     6689.67     6481.80    338.53 o 
   7   6   5       18.56      -72.08     72.08 o 
   8   6   5     3964.40     3975.03    190.00 o 
   9   6   5     2324.87     2679.75    152.16 o 
  10   6   5     2931.74     2825.10    157.94 o 
  11   6   5      681.77      871.45    115.49 o 
  12   6   5     1183.61     1235.49    135.14 o 
  13   6   5       67.78       46.41    139.79 o 
  14   6   5      218.82       54.45    153.59 o 
  15   6   5       26.28       60.60    162.54 o 
  16   6   5        6.41       80.07    168.14 o 
 -19   7   5        0.98     -188.77    188.77 o 
 -18   7   5      230.15      328.84    198.68 o 
 -17   7   5      130.79       -5.37    162.26 o 
 -16   7   5      234.37      379.66    122.70 o 
 -15   7   5      902.42      698.91    185.19 o 
 -14   7   5      427.34      408.95    113.56 o 
 -13   7   5     4783.73     5045.38    212.02 o 
 -12   7   5      533.08      366.50     99.18 o 
 -11   7   5     3533.41     3635.44    171.51 o 
 -10   7   5      515.41      487.12     71.24 o 
  -9   7   5     7450.66     6961.98    143.86 o 
  -8   7   5      479.48      669.43     64.59 o 
  -7   7   5     9505.71     8866.79    176.14 o 
  -6   7   5    31662.85    29412.18    391.64 o 
  -5   7   5        0.71       27.62     52.39 o 
  -4   7   5     1260.36     1085.72     89.88 o 
  -3   7   5     5273.00     5648.22    194.51 o 
  -2   7   5    19693.16    17125.45    511.63 o 
  -1   7   5    29887.93    31256.52    523.25 o 
   0   7   5      413.06      252.00     96.25 o 
   1   7   5     7993.26     7609.59    184.68 o 
   2   7   5     1124.21     1090.95     77.64 o 
   3   7   5     7892.93     8217.36    235.26 o 
   4   7   5     2736.22     3318.19    392.86 o 
   5   7   5    14130.04    13984.55    393.02 o 
   6   7   5     1910.34     2176.67    151.52 o 
   7   7   5       40.55      -12.11     92.70 o 
   8   7   5      110.43      327.94     99.44 o 
   9   7   5       33.33      212.78    106.30 o 
  10   7   5      303.23      197.33     92.29 o 
  11   7   5      109.39      -42.92     85.45 o 
  12   7   5      701.02      758.53    145.33 o 
  13   7   5      599.74      353.08    227.78 o 
  14   7   5      212.19      226.47    157.92 o 
  15   7   5      170.14       57.92    179.71 o 
  16   7   5       48.43       68.01    183.89 o 
 -19   8   5      268.66      503.38    238.01 o 
 -18   8   5      705.85      711.42    221.92 o 
 -17   8   5      480.62      173.58    179.98 o 
 -16   8   5      551.17      576.74    150.17 o 
 -15   8   5      442.31      308.81    115.46 o 
 -14   8   5     2475.18     2738.59    174.75 o 
 -13   8   5      830.71      805.05    130.75 o 
 -12   8   5      169.39       59.87    100.74 o 
 -11   8   5      748.11      536.06    100.64 o 
 -10   8   5      343.97      352.91     74.16 o 
  -9   8   5     5815.20     5935.19    183.17 o 
  -8   8   5    14313.94    14033.04    215.84 o 
  -7   8   5     4354.04     4485.60    114.11 o 
  -6   8   5    21897.61    21508.66    361.50 o 
  -5   8   5      851.18     1011.74     85.27 o 
  -4   8   5    14889.67    14865.30    270.20 o 
  -3   8   5      598.29      583.41    139.48 o 
  -2   8   5    25820.13    23051.27    419.96 o 
  -1   8   5    16389.97    15757.69    324.73 o 
   0   8   5     5174.42     5491.83    164.54 o 
   1   8   5     3146.49     3080.61    182.58 o 
   2   8   5     3730.82     3713.95    136.34 o 
   3   8   5     2041.99     2018.32    180.20 o 
   4   8   5      253.92      243.35    236.13 o 
   5   8   5      371.61      415.68    111.85 o 
   6   8   5    12617.51    13593.68    326.44 o 
   7   8   5      551.44      438.34    143.43 o 
   8   8   5      456.94      643.07    116.02 o 
   9   8   5     2030.02     2373.63    171.22 o 
  10   8   5     3857.11     3743.87    210.39 o 
  11   8   5      471.82      450.20    107.05 o 
  12   8   5      882.82      979.77    126.70 o 
  13   8   5      591.34      567.05    141.05 o 
  14   8   5       27.20      141.31    156.54 o 
  15   8   5       43.95      117.48    227.78 o 
  16   8   5       53.89      144.21    202.70 o 
 -19   9   5        1.93       57.54    212.77 o 
 -18   9   5        3.85       46.16    197.94 o 
 -17   9   5       69.13     -168.45    168.45 o 
 -16   9   5        9.24     -149.04    149.04 o 
 -15   9   5       32.22      269.09    137.64 o 
 -14   9   5     2701.72     3117.04    224.33 o 
 -13   9   5     3429.54     3260.71    183.45 o 
 -12   9   5     4410.62     4555.26    391.50 o 
 -11   9   5     3128.73     3359.63    169.95 o 
 -10   9   5      112.35      -70.98     70.98 o 
  -9   9   5     6846.90     7236.67    155.00 o 
  -8   9   5     1544.08     1693.57     83.96 o 
  -7   9   5     6535.73     6342.04    137.11 o 
  -6   9   5     4658.93     4652.32    136.96 o 
  -5   9   5     2430.27     2457.98    167.85 o 
  -4   9   5      223.50      139.19     67.16 o 
  -3   9   5      239.35       55.97     64.02 o 
  -2   9   5    28251.54    26560.63    565.62 o 
  -1   9   5    23190.95    22777.89    420.35 o 
   0   9   5      912.59      702.89     83.91 o 
   1   9   5    11978.67    10702.78    988.42 o 
   2   9   5     5916.80     5057.79    163.07 o 
   3   9   5     4208.15     4076.87    131.80 o 
   4   9   5    26793.62    25411.10    399.03 o 
   5   9   5    24138.29    23184.53    459.45 o 
   6   9   5     3618.74     3632.65    223.43 o 
   7   9   5     1311.84     1332.15    135.50 o 
   8   9   5      559.79      490.35    127.40 o 
   9   9   5      289.47      433.54    116.81 o 
  10   9   5        5.38       53.67    106.45 o 
  11   9   5      297.10      296.87    119.32 o 
  12   9   5        2.33     -100.14    183.19 o 
  13   9   5      333.61      321.43    134.53 o 
  14   9   5      369.76      333.31    166.48 o 
  15   9   5       43.46      -15.05    161.82 o 
 -19  10   5      704.98      601.18    246.64 o 
 -18  10   5      233.16      317.19    221.76 o 
 -17  10   5      441.16      289.69    227.78 o 
 -16  10   5       86.33      203.16    172.49 o 
 -15  10   5      258.99      138.14    155.59 o 
 -14  10   5      957.49      974.42    166.39 o 
 -13  10   5      342.56      471.95    173.45 o 
 -12  10   5     1015.65     1098.68    159.90 o 
 -11  10   5      154.38      161.09     92.24 o 
 -10  10   5      165.85      196.34     70.25 o 
  -9  10   5     2499.22     2559.16    114.64 o 
  -8  10   5     2368.30     2400.84     98.98 o 
  -7  10   5    19518.47    19900.76    321.67 o 
  -6  10   5     9906.54    10083.88    210.96 o 
  -5  10   5     2084.16     2351.26    107.26 o 
  -4  10   5        7.22       60.27     67.44 o 
  -3  10   5     4048.11     4075.60    166.89 o 
  -2  10   5    17751.58    17828.21    289.88 o 
  -1  10   5    24899.28    22758.81    418.04 o 
   0  10   5      277.56      438.64     97.72 o 
   1  10   5       68.95      127.54     51.60 o 
   2  10   5       58.52      -14.21     51.88 o 
   3  10   5      619.61      663.85     75.13 o 
   4  10   5     1848.98     1685.04    103.26 o 
   5  10   5     2114.38     2485.76    159.77 o 
   6  10   5     1088.02     1252.79    250.96 o 
   7  10   5     1983.94     1900.49    156.46 o 
   8  10   5      686.97      604.01    129.52 o 
   9  10   5     2166.37     2074.94    147.09 o 
  10  10   5     1356.90     1451.13    158.25 o 
  11  10   5     2628.45     2596.05    199.20 o 
  12  10   5      286.60      192.73    127.84 o 
  13  10   5       98.53      -68.08    117.30 o 
  14  10   5       38.84     -141.94    150.46 o 
  15  10   5        0.37        8.36    238.22 o 
 -18  11   5       43.03     -166.06    203.47 o 
 -17  11   5       29.94     -176.14    176.14 o 
 -16  11   5       79.07     -275.84    275.84 o 
 -15  11   5       19.64       24.44    228.39 o 
 -14  11   5     3721.83     3768.42    316.53 o 
 -13  11   5     1352.25     1423.17    180.95 o 
 -12  11   5     7146.60     7654.52    303.97 o 
 -11  11   5       11.59       33.18    117.64 o 
 -10  11   5     2488.34     2560.48    130.50 o 
  -9  11   5      467.28      466.14     81.41 o 
  -8  11   5     3544.32     3709.36    156.92 o 
  -7  11   5     1199.39     1360.20    100.87 o 
  -6  11   5      305.48      354.68     70.17 o 
  -5  11   5        0.56      -52.70     52.70 o 
  -4  11   5      222.26      130.05     91.73 o 
  -3  11   5       96.94      169.90    107.72 o 
  -2  11   5     2460.42     3364.56    211.74 o 
  -1  11   5     4216.43     4321.37    353.47 o 
   0  11   5     5384.05     6138.90    155.59 o 
   1  11   5     1828.73     1873.79     99.97 o 
   2  11   5       23.81      -33.10     65.15 o 
   3  11   5     2831.56     2795.40    182.78 o 
   4  11   5    29426.35    29659.18    466.84 o 
   5  11   5     3384.98     3367.19    183.86 o 
   6  11   5     6933.23     6393.72    384.02 o 
   7  11   5       42.30      -94.95     94.95 o 
   8  11   5       11.33      -36.79     97.14 o 
   9  11   5        3.71      -57.42    103.35 o 
  10  11   5        0.20       35.13    106.31 o 
  11  11   5        0.28       23.14    113.36 o 
  12  11   5      685.88      756.50    181.73 o 
  13  11   5       48.00       50.44    107.17 o 
  14  11   5      194.07      146.28    254.94 o 
  15  11   5       31.14     -192.25    238.22 o 
 -18  12   5       13.58        9.17    214.12 o 
 -17  12   5      399.45      421.98    417.94 o 
 -16  12   5       10.24     -231.95    231.95 o 
 -15  12   5      285.45      316.84    183.66 o 
 -14  12   5       34.73      180.45    163.70 o 
 -13  12   5      683.14      866.75    162.99 o 
 -12  12   5      343.23      392.49    139.51 o 
 -11  12   5      115.70     -104.68    116.99 o 
 -10  12   5     1264.44     1203.21    106.92 o 
  -9  12   5     2197.94     2071.36    122.13 o 
  -8  12   5        3.04      -85.55     85.55 o 
  -7  12   5    23840.56    24081.60    376.69 o 
  -6  12   5      135.80       92.97     69.30 o 
  -5  12   5     1488.21     1455.60     98.56 o 
  -4  12   5        0.51        5.24     65.00 o 
  -3  12   5    11619.15    11131.58    575.74 o 
  -2  12   5     1780.14     1962.86    141.21 o 
  -1  12   5    38610.47    37905.29    546.99 o 
   0  12   5      211.47      273.92     62.48 o 
   1  12   5      101.66      188.76     62.72 o 
   2  12   5      688.73      595.74     77.08 o 
   3  12   5       66.48       47.12     67.10 o 
   4  12   5        1.43      -69.87     69.87 o 
   5  12   5     1257.67     1207.84    137.49 o 
   6  12   5      213.79      244.46    109.19 o 
   7  12   5     2097.84     2252.71    174.20 o 
   8  12   5        5.59      -96.43     96.43 o 
   9  12   5     1385.44     1484.82    159.52 o 
  10  12   5       39.57       29.35    115.62 o 
  11  12   5     4028.73     4302.28    325.66 o 
  12  12   5       11.13       64.23    152.17 o 
  13  12   5        9.85     -147.41    147.41 o 
  14  12   5        2.93     -112.84    234.04 o 
  15  12   5       12.89     -229.87    229.87 o 
 -18  13   5        0.58       73.85    219.44 o 
 -17  13   5       15.98     -133.02    196.11 o 
 -16  13   5        8.45      -16.03    187.50 o 
 -15  13   5       10.15      143.85    180.67 o 
 -14  13   5     2550.08     2343.38    219.50 o 
 -13  13   5      189.57      402.31    149.59 o 
 -12  13   5     2698.77     2506.65    213.62 o 
 -11  13   5      363.59      419.08    154.93 o 
 -10  13   5     2149.74     1979.21    128.19 o 
  -9  13   5     4691.83     5380.44    197.43 o 
  -8  13   5     4394.24     4607.94    167.90 o 
  -7  13   5      495.33      686.11     94.46 o 
  -6  13   5      581.30      594.07     85.31 o 
  -5  13   5      359.19      333.08     74.13 o 
  -4  13   5       72.60      -47.40     86.26 o 
  -3  13   5     3820.58     3912.75    237.61 o 
  -2  13   5     5813.82     5749.48    292.88 o 
  -1  13   5      845.65      853.78     79.89 o 
   0  13   5    10239.19     9917.17    217.52 o 
   1  13   5     1723.01     1683.57    119.44 o 
   2  13   5      154.97      190.04     70.30 o 
   3  13   5       51.10      -26.50     68.36 o 
   4  13   5    14093.69    14367.51    298.70 o 
   5  13   5      277.43      185.46    111.93 o 
   6  13   5     6928.74     6672.80    275.23 o 
   7  13   5      165.69       58.34    103.77 o 
   8  13   5      252.18      282.24    120.73 o 
   9  13   5       45.25      -42.33    108.58 o 
  10  13   5       24.23      178.76    122.63 o 
  11  13   5       75.43      178.29    127.56 o 
  12  13   5      592.93      533.31    190.46 o 
  13  13   5        9.92      -93.60    163.04 o 
  14  13   5      142.26      313.45    275.84 o 
 -17  14   5      387.74      321.81    228.68 o 
 -16  14   5      136.27      -26.55    187.41 o 
 -15  14   5       81.28      -35.68    238.22 o 
 -14  14   5      509.11      139.02    188.07 o 
 -13  14   5       93.50      216.63    147.13 o 
 -12  14   5      502.74      415.19    235.10 o 
 -11  14   5      606.13      431.38    149.16 o 
 -10  14   5       85.55       89.59     82.65 o 
  -9  14   5     1321.49     1387.92    160.03 o 
  -8  14   5      106.86       34.57     82.08 o 
  -7  14   5     8584.09     9086.42    224.10 o 
  -6  14   5     3085.18     3063.53    144.40 o 
  -5  14   5     1794.28     1821.74    131.35 o 
  -4  14   5      208.12      136.07    117.03 o 
  -3  14   5    10558.47    10644.52    390.17 o 
  -2  14   5     4788.67     5244.78    252.26 o 
  -1  14   5    18999.71    19367.68    514.33 o 
   0  14   5     1240.51     1211.48    104.21 o 
   1  14   5       10.10      -52.64     64.56 o 
   2  14   5      370.77      292.38     80.01 o 
   3  14   5      362.15      319.00     84.31 o 
   4  14   5       81.71      205.20    101.06 o 
   5  14   5      636.21      896.12    134.82 o 
   6  14   5     2475.12     2576.42    184.82 o 
   7  14   5      460.47      653.60    132.52 o 
   8  14   5        1.70       26.46    107.11 o 
   9  14   5      947.58     1100.30    156.73 o 
  10  14   5      494.45      554.53    150.41 o 
  11  14   5     1580.02     1940.26    283.95 o 
  12  14   5       82.25      123.56    168.98 o 
  13  14   5       31.79      -53.83    172.86 o 
  14  14   5        8.77     -171.35    174.29 o 
 -17  15   5      138.53       98.80    221.11 o 
 -16  15   5       44.90      -53.03    196.72 o 
 -15  15   5       20.70     -105.58    252.85 o 
 -14  15   5      833.26      784.33    216.47 o 
 -13  15   5     1844.56     2091.27    215.67 o 
 -12  15   5      684.71      886.74    225.75 o 
 -11  15   5      249.75      274.31    146.69 o 
 -10  15   5      699.58      564.09    102.72 o 
  -9  15   5     2908.78     2816.25    152.07 o 
  -8  15   5      843.70      695.99    104.05 o 
  -7  15   5      329.75      152.85     87.43 o 
  -6  15   5     3002.72     2758.23    143.97 o 
  -5  15   5     3104.76     3056.07    164.59 o 
  -4  15   5       90.35       93.25    124.27 o 
  -3  15   5      151.58      223.18    106.14 o 
  -2  15   5     5004.49     4910.09    222.47 o 
  -1  15   5     4211.35     4022.39    209.85 o 
   0  15   5     2899.57     3071.83    185.14 o 
   1  15   5     2054.63     1814.23    118.50 o 
   2  15   5     1375.52     1563.05    118.00 o 
   3  15   5      562.43      523.98     96.22 o 
   4  15   5     4681.94     4842.01    226.42 o 
   5  15   5     4608.43     4850.16    265.48 o 
   6  15   5      587.55      424.86    124.77 o 
   7  15   5      173.45       99.36    136.70 o 
   8  15   5        6.08     -108.00    108.00 o 
   9  15   5      110.68       83.12    138.79 o 
  10  15   5       10.19       29.57    125.99 o 
  11  15   5      150.57      458.12    148.75 o 
  12  15   5       30.82       16.15    177.62 o 
  13  15   5      224.93      459.01    204.99 o 
 -16  16   5      269.38      319.01    230.73 o 
 -15  16   5       23.26      -43.99    292.56 o 
 -14  16   5      828.72      647.20    216.47 o 
 -13  16   5        4.31      -47.16    179.58 o 
 -12  16   5      619.81      862.46    345.14 o 
 -11  16   5      503.71      637.89    260.68 o 
 -10  16   5        9.74      -44.62     88.34 o 
  -9  16   5     1184.37     1114.05    120.07 o 
  -8  16   5      566.64      534.37    100.36 o 
  -7  16   5      945.66      908.22    109.12 o 
  -6  16   5     7982.99     8452.08    225.91 o 
  -5  16   5     1517.08     1444.21    135.87 o 
  -4  16   5     2887.53     2758.89    163.89 o 
  -3  16   5     6925.35     7264.18    301.33 o 
  -2  16   5    13673.15    13854.21    365.26 o 
  -1  16   5      417.49      379.89    116.33 o 
   0  16   5        1.90      -50.59     96.22 o 
   1  16   5     1141.30     1132.00    138.23 o 
   2  16   5       22.05      -98.98     98.98 o 
   3  16   5     2249.06     2463.87    192.43 o 
   4  16   5      103.97      119.20    108.34 o 
   5  16   5      446.76      421.10    124.56 o 
   6  16   5     3749.85     4063.33    232.71 o 
   7  16   5       99.10      114.04    116.83 o 
   8  16   5      580.81      563.71    149.61 o 
   9  16   5      587.21      612.91    146.49 o 
  10  16   5      748.29      705.16    159.12 o 
  11  16   5      307.65      299.80    147.59 o 
  12  16   5      440.74      635.29    213.51 o 
  13  16   5       18.52      -66.47    183.66 o 
 -16  17   5       13.65     -196.95    196.95 o 
 -15  17   5      213.60      247.56    223.60 o 
 -14  17   5       72.34       54.33    221.51 o 
 -13  17   5     1636.11     2026.18    271.91 o 
 -12  17   5      222.78      225.26    167.56 o 
 -11  17   5      992.50     1017.52    181.26 o 
 -10  17   5      420.26      450.00    110.17 o 
  -9  17   5     3934.22     3974.49    184.37 o 
  -8  17   5      583.16      485.36    103.48 o 
  -7  17   5      524.11      577.03    104.92 o 
  -6  17   5     2817.84     2946.04    174.54 o 
  -5  17   5      273.31      191.73     99.04 o 
  -4  17   5      334.34      382.24    105.41 o 
  -3  17   5       44.37      -67.63    105.89 o 
  -2  17   5     2494.44     2768.34    261.43 o 
  -1  17   5     1599.20     1515.05    158.67 o 
   0  17   5       37.81       29.91    103.96 o 
   1  17   5     7633.16     7540.79    349.42 o 
   2  17   5      605.24      322.08    174.30 o 
   3  17   5     1035.76     1226.42    236.13 o 
   4  17   5      954.83     1009.48    196.11 o 
   5  17   5     2619.24     2666.20    194.12 o 
   6  17   5      688.70      735.17    213.67 o 
   7  17   5        9.82       84.18    123.45 o 
   8  17   5        8.17       60.86    124.79 o 
   9  17   5       47.71      238.32    134.25 o 
  10  17   5       34.44      112.09    137.16 o 
  11  17   5       92.56       55.09    135.99 o 
  12  17   5       41.29      114.30    185.90 o 
 -15  18   5       50.73     -200.31    200.78 o 
 -14  18   5      128.00      185.20    211.24 o 
 -13  18   5        0.55     -261.21    261.21 o 
 -12  18   5        4.60     -141.86    141.86 o 
 -11  18   5      516.07      797.64    181.32 o 
 -10  18   5      914.32      908.36    127.17 o 
  -9  18   5      808.95      877.26    121.63 o 
  -8  18   5      439.81      428.95    107.47 o 
  -7  18   5       40.49      -77.14     89.47 o 
  -6  18   5     3714.97     3986.81    205.25 o 
  -5  18   5        0.04       34.15     96.74 o 
  -4  18   5     4115.40     3984.31    209.32 o 
  -3  18   5        0.41       83.82    110.19 o 
  -2  18   5     3181.41     3204.89    224.76 o 
  -1  18   5      155.85       43.89    110.94 o 
   0  18   5      274.78      227.97    116.03 o 
   1  18   5     1730.69     1671.06    166.78 o 
   2  18   5       39.53      -73.80    109.24 o 
   3  18   5     1145.52     1107.01    201.13 o 
   4  18   5       59.19      204.09    166.01 o 
   5  18   5       23.16      -88.59    150.37 o 
   6  18   5      985.95     1047.94    206.61 o 
   7  18   5       97.79      158.49    172.71 o 
   8  18   5     1216.71     1189.54    170.47 o 
   9  18   5      189.30      298.66    146.03 o 
  10  18   5      472.97      603.10    163.31 o 
  11  18   5        6.06     -190.46    190.46 o 
  12  18   5      336.05      780.42    240.39 o 
 -15  19   5      235.44       91.81    222.76 o 
 -14  19   5       11.19     -187.22    187.22 o 
 -13  19   5      489.41      265.49    210.05 o 
 -12  19   5        0.39      155.65    193.97 o 
 -11  19   5     1933.42     2270.17    237.29 o 
 -10  19   5        9.85       73.32    106.84 o 
  -9  19   5     1204.19     1140.63    146.31 o 
  -8  19   5      696.33      631.71    115.90 o 
  -7  19   5      628.88      348.19    117.40 o 
  -6  19   5      979.03     1150.30    141.28 o 
  -5  19   5      146.36       29.30    105.90 o 
  -4  19   5       25.88      -29.23    121.17 o 
  -3  19   5      610.58      576.31    203.81 o 
  -2  19   5      646.70      680.48    155.46 o 
  -1  19   5     1157.87     1270.54    158.33 o 
   0  19   5      875.91     1089.59    151.45 o 
   1  19   5     4161.20     3891.68    236.71 o 
   2  19   5       88.87      -60.60    119.40 o 
   3  19   5     2856.18     2959.64    305.09 o 
   4  19   5        5.92      -75.85    156.44 o 
   5  19   5      452.90      524.72    193.15 o 
   6  19   5      168.90      406.98    290.47 o 
   7  19   5      857.73      801.72    405.40 o 
   8  19   5       84.32      381.37    188.86 o 
   9  19   5        3.81     -114.07    175.67 o 
  10  19   5       73.57      163.12    188.54 o 
  11  19   5       74.85      -87.77    288.38 o 
 -14  20   5      169.76     -114.14    407.49 o 
 -13  20   5       13.25     -188.51    188.51 o 
 -12  20   5       35.59       88.98    202.31 o 
 -11  20   5      288.31      233.39    214.59 o 
 -10  20   5      436.13      551.47    182.36 o 
  -9  20   5       28.55      -31.58    102.36 o 
  -8  20   5      457.55      424.21    114.83 o 
  -7  20   5      111.68      182.98    116.36 o 
  -6  20   5     2077.13     2131.36    243.11 o 
  -5  20   5     1286.34     1211.77    148.12 o 
  -4  20   5     2951.68     3140.15    228.59 o 
  -3  20   5      979.58     1109.80    250.66 o 
  -2  20   5      164.16       70.70    120.95 o 
  -1  20   5       79.51       61.08    124.50 o 
   0  20   5      908.73      864.46    275.67 o 
   1  20   5       67.07       -3.03    120.31 o 
   2  20   5      109.04       29.33    162.66 o 
   3  20   5       72.08      182.26    202.70 o 
   4  20   5      488.30      649.71    199.33 o 
   5  20   5       58.69      -86.01    192.25 o 
   6  20   5       92.12      121.58    177.31 o 
   7  20   5      285.51      146.18    252.85 o 
   8  20   5     1097.99     1245.17    309.27 o 
   9  20   5       23.28        7.98    194.44 o 
  10  20   5      181.91       -2.38    188.51 o 
 -13  21   5       96.39     -203.12    203.78 o 
 -12  21   5       67.75     -139.69    201.13 o 
 -11  21   5      754.49      582.15    261.21 o 
 -10  21   5      495.77      669.97    189.84 o 
  -9  21   5      421.71      269.51    131.03 o 
  -8  21   5      261.77      -45.14    117.96 o 
  -7  21   5       56.83      -51.81    128.61 o 
  -6  21   5      123.68      135.46    119.44 o 
  -5  21   5      202.38      243.16    141.08 o 
  -4  21   5      143.81      335.09    138.16 o 
  -3  21   5      616.67      463.69    147.00 o 
  -2  21   5       56.79     -150.11    150.11 o 
  -1  21   5        9.77     -115.50    115.50 o 
   0  21   5     1017.53     1063.17    170.80 o 
   1  21   5      879.58      741.83    211.30 o 
   2  21   5     2502.95     2474.36    382.41 o 
   3  21   5      965.48     1042.00    240.31 o 
   4  21   5      225.13       16.65    167.47 o 
   5  21   5       12.23      -80.40    173.16 o 
   6  21   5       42.41      -50.29    244.49 o 
   7  21   5      387.85      454.97    213.87 o 
   8  21   5      171.83      911.21    235.54 o 
   9  21   5        3.60     -176.59    176.59 o 
  10  21   5        0.31       -2.69    198.68 o 
 -12  22   5      279.08     -121.20    284.20 o 
 -11  22   5       74.86       79.41    275.84 o 
 -10  22   5      147.16       -6.80    210.71 o 
  -9  22   5      192.24       -9.01    130.69 o 
  -8  22   5       54.49        1.73    124.87 o 
  -7  22   5       59.32     -114.62    114.62 o 
  -6  22   5      214.01       95.17    119.65 o 
  -5  22   5     2990.80     2937.91    238.05 o 
  -4  22   5     1307.05     1090.07    179.63 o 
  -3  22   5      929.35      488.06    152.84 o 
  -2  22   5        0.64     -122.63    122.63 o 
  -1  22   5       60.88      221.47    139.57 o 
   0  22   5      133.19      216.75    144.90 o 
   1  22   5      894.34     1020.98    224.93 o 
   2  22   5       29.72      245.63    192.20 o 
   3  22   5       10.08       71.46    178.46 o 
   4  22   5       58.99       80.76    236.13 o 
   5  22   5      175.61      168.87    192.74 o 
   6  22   5      200.36      317.54    210.91 o 
   7  22   5      471.44      592.60    254.94 o 
   8  22   5      373.34      295.90    220.17 o 
   9  22   5      248.27      722.23    244.53 o 
 -11  23   5      148.02      388.68    317.63 o 
 -10  23   5     1134.34     1738.62    380.32 o 
  -9  23   5       83.99      328.51    148.32 o 
  -8  23   5      150.33      171.73    122.27 o 
  -7  23   5        2.23      157.22    148.67 o 
  -6  23   5       89.12      118.87    146.94 o 
  -5  23   5      185.78      246.30    152.84 o 
  -4  23   5       15.66      -42.57    135.49 o 
  -3  23   5        8.31      -57.89    136.05 o 
  -2  23   5      134.49       43.65    137.77 o 
  -1  23   5       10.28      -77.62    138.03 o 
   0  23   5      604.32      561.77    162.03 o 
   1  23   5      168.36      343.25    201.61 o 
   2  23   5     2889.82     2621.51    305.34 o 
   3  23   5      227.22      422.12    303.00 o 
   4  23   5      102.80        3.17    191.78 o 
   5  23   5      103.62      228.94    211.24 o 
   6  23   5      128.23       62.45    200.78 o 
   7  23   5       70.87      272.02    263.30 o 
   8  23   5      134.65      283.58    227.31 o 
 -10  24   5        3.72      -90.51    188.03 o 
  -9  24   5      308.90      379.48    224.80 o 
  -8  24   5       35.38      -70.25    156.72 o 
  -7  24   5      130.91       44.77    160.14 o 
  -6  24   5       29.20       63.62    185.96 o 
  -5  24   5     1530.92     1574.77    217.90 o 
  -4  24   5        4.25     -138.91    138.91 o 
  -3  24   5      923.67      847.12    176.22 o 
  -2  24   5       10.38     -137.05    137.05 o 
  -1  24   5       40.59     -109.51    141.21 o 
   0  24   5        1.44        6.41    361.52 o 
   1  24   5      515.93      358.83    215.99 o 
   2  24   5       30.23       35.25    413.76 o 
   3  24   5        0.99     -206.88    206.88 o 
   4  24   5       27.57     -206.65    344.80 o 
   5  24   5      145.36     -196.35    196.35 o 
   6  24   5        5.15      264.51    231.95 o 
  -8  25   5       60.48      -73.39    190.55 o 
  -7  25   5       50.65      126.50    161.95 o 
  -6  25   5       16.41      -42.83    159.83 o 
  -5  25   5        0.42      -31.77    157.22 o 
  -4  25   5        7.69     -147.51    147.51 o 
  -3  25   5      187.24      183.74    163.60 o 
  -2  25   5       54.92     -148.34    148.34 o 
  -1  25   5       13.76      -85.96    149.55 o 
   0  25   5      443.81      295.77    210.19 o 
   1  25   5        0.85     -164.06    196.66 o 
   2  25   5     1889.51     1593.35    351.07 o 
   3  25   5       89.76      -16.02    325.99 o 
   4  25   5       42.16       78.17    294.65 o 
   5  25   5       16.16      -11.95    219.52 o 
  -6  26   5       34.34      -18.00    346.07 o 
  -5  26   5      564.60      609.59    193.42 o 
  -4  26   5      255.03      391.11    180.44 o 
  -3  26   5      391.38      269.34    178.74 o 
  -2  26   5        0.69     -215.35    215.35 o 
  -1  26   5       31.76      150.12    215.90 o 
   0  26   5      190.50      -18.91    620.64 o 
   1  26   5      203.40      434.32    265.39 o 
   2  26   5       21.16      214.51    225.83 o 
   3  26   5       17.13       96.28    361.52 o 
  -2  27   5        0.20     -117.02    246.58 o 
  -1  27   5        5.05      242.40    284.20 o 
 -20   0   6      230.64      -54.33    296.73 o 
 -18   0   6      191.21      -83.81    168.98 o 
 -16   0   6    13589.42    13967.44    505.35 o 
 -14   0   6     1263.35     1239.39    344.80 o 
 -12   0   6     4380.72     4308.98    336.44 o 
 -10   0   6      112.70      217.33    112.30 o 
  -8   0   6     4397.77     5015.69    226.12 o 
  -6   0   6    18111.60    18052.20    341.47 o 
  -4   0   6    74040.02    73454.55   1317.02 o 
  -2   0   6    10161.94    10942.03    507.79 o 
   0   0   6    54984.23    62820.02   1140.32 o 
   2   0   6     1891.22     2739.34    165.08 o 
   4   0   6      811.68      425.96    123.29 o 
   6   0   6     2653.19     2304.70    188.07 o 
   8   0   6     8646.23     9654.33    501.52 o 
  10   0   6     2298.09     2641.36    334.35 o 
  12   0   6     1166.37     1162.95    284.20 o 
  14   0   6     1895.92     1868.18    338.53 o 
  16   0   6        7.74     -238.22    238.22 o 
 -20   1   6        2.43       83.78    226.06 o 
 -19   1   6      189.76      107.89    146.97 o 
 -18   1   6      110.95      218.91    166.49 o 
 -17   1   6       33.15       -6.17    121.37 o 
 -16   1   6        4.56      255.30    124.11 o 
 -15   1   6     2629.24     2751.48    178.20 o 
 -14   1   6      913.61      634.57    112.16 o 
 -13   1   6      428.22      361.86    102.87 o 
 -12   1   6       32.16       25.91     83.97 o 
 -11   1   6    12115.64    11441.57    428.90 o 
 -10   1   6     5822.49     5909.10    198.20 o 
  -9   1   6    32319.61    27784.54    452.58 o 
  -8   1   6      456.09      225.33     67.56 o 
  -7   1   6      390.78      369.49     43.40 o 
  -6   1   6      367.18      354.27     38.83 o 
  -5   1   6    16889.82    15350.04    219.90 o 
  -4   1   6        5.43      -45.18     45.18 o 
  -3   1   6     7787.01     7652.60    158.82 o 
  -2   1   6     4083.82     3513.71    197.86 o 
  -1   1   6       13.96       15.92     47.99 o 
   0   1   6      944.86     1241.03     72.37 o 
   1   1   6    71639.88    71391.36    908.34 o 
   2   1   6     1321.99     1749.66    182.78 o 
   3   1   6    45406.54    47403.72    630.08 o 
   4   1   6     3977.58     4479.00    116.23 o 
   5   1   6     1069.10     1190.76     69.66 o 
   6   1   6      202.85      263.93     63.16 o 
   7   1   6    18921.01    18302.20    306.85 o 
   8   1   6      499.00      429.57    100.82 o 
   9   1   6     2666.44     3056.45    239.32 o 
  10   1   6       26.86        6.27    135.94 o 
  11   1   6     1373.96     1311.56    156.90 o 
  12   1   6        8.03      -32.78    133.13 o 
  13   1   6        1.53      -89.01    133.86 o 
  14   1   6        0.46      172.64    183.89 o 
  15   1   6      562.15      620.73    191.48 o 
  16   1   6       69.88       16.25    172.86 o 
 -20   2   6      165.96      -57.29    262.32 o 
 -19   2   6       12.72     -153.92    153.92 o 
 -18   2   6      343.23      315.25    142.97 o 
 -17   2   6     1179.28     1256.10    152.79 o 
 -16   2   6     4456.34     4781.78    233.29 o 
 -15   2   6     2801.53     2704.67    180.27 o 
 -14   2   6     3456.98     2896.65    173.25 o 
 -13   2   6        1.45       -2.87     91.34 o 
 -12   2   6       80.83      -82.37     82.37 o 
 -11   2   6     2647.22     2323.84    141.50 o 
 -10   2   6      256.55      246.39     84.02 o 
  -9   2   6     7271.47     6216.18    188.38 o 
  -8   2   6      248.84      205.93     39.91 o 
  -7   2   6     6004.77     6324.29    134.68 o 
  -6   2   6     9544.42     9679.20    145.91 o 
  -5   2   6       24.05       -5.01     37.41 o 
  -4   2   6    45040.54    43767.60    581.52 o 
  -3   2   6    26188.71    27968.41    396.39 o 
  -2   2   6     7153.79     7278.18    154.51 o 
  -1   2   6     4933.75     5744.43    135.13 o 
   0   2   6     6571.92     6190.20    147.19 o 
   1   2   6    23750.84    23119.03    337.47 o 
   2   2   6    25202.15    22693.51    397.73 o 
   3   2   6       93.51       10.04     66.40 o 
   4   2   6       56.93      240.44     69.07 o 
   5   2   6     3044.64     2658.36    146.85 o 
   6   2   6     1367.06     1541.37    150.53 o 
   7   2   6      148.90      111.66     68.77 o 
   8   2   6     5740.70     6213.14    215.87 o 
   9   2   6     3016.20     3158.29    288.38 o 
  10   2   6     1280.74     1722.47    199.46 o 
  11   2   6      266.28      176.30    115.62 o 
  12   2   6      792.24      651.90    139.95 o 
  13   2   6      170.00      399.64    163.52 o 
  14   2   6     1272.14     1375.79    257.03 o 
  15   2   6      162.09      265.87    240.31 o 
  16   2   6       15.79     -225.37    250.76 o 
 -20   3   6        4.36      -20.50    175.62 o 
 -19   3   6       73.26      102.59    164.95 o 
 -18   3   6      461.26      706.98    147.66 o 
 -17   3   6        2.50     -122.90    139.35 o 
 -16   3   6      163.82      168.69    126.08 o 
 -15   3   6       48.19       44.01    122.46 o 
 -14   3   6      953.53      884.60    141.16 o 
 -13   3   6     1285.21     1032.66    155.03 o 
 -12   3   6      212.11       43.12     87.43 o 
 -11   3   6     8698.68     9017.18    241.18 o 
 -10   3   6    18161.58    17401.47    341.36 o 
  -9   3   6    26049.07    26719.88    442.76 o 
  -8   3   6       64.73        0.70     58.72 o 
  -7   3   6     1966.97     2311.42     88.30 o 
  -6   3   6     4344.02     4097.56    109.42 o 
  -5   3   6     1151.95     1393.27     79.12 o 
  -4   3   6      965.33      934.76     81.31 o 
  -3   3   6     4012.52     3684.24    140.35 o 
  -2   3   6    13852.51    13061.09    261.05 o 
  -1   3   6      212.34      163.07     51.25 o 
   0   3   6     6778.40     6425.13    174.70 o 
   1   3   6    44588.56    44425.75    680.21 o 
   2   3   6     7819.32     6980.71    230.85 o 
   3   3   6     8718.10     9132.95    245.04 o 
   4   3   6    12132.48    12217.84    273.94 o 
   5   3   6       41.38        1.10     68.27 o 
   6   3   6     3701.38     3829.95    170.32 o 
   7   3   6     3351.78     3548.51    175.74 o 
   8   3   6     6933.07     7074.03    231.62 o 
   9   3   6     1616.99     1482.59    159.33 o 
  10   3   6       66.64       69.24    124.68 o 
  11   3   6      676.64      756.55    160.59 o 
  12   3   6      163.80       38.29    102.32 o 
  13   3   6      390.14      424.02    161.82 o 
  14   3   6      182.52      108.98    152.31 o 
  15   3   6       47.07     -107.85    159.50 o 
  16   3   6      328.09       13.53    390.77 o 
 -20   4   6       45.33     -162.95    162.95 o 
 -19   4   6       48.99      -76.49    156.04 o 
 -18   4   6        8.29     -101.07    121.80 o 
 -17   4   6     2109.45     2395.64    184.66 o 
 -16   4   6      624.00      943.29    141.22 o 
 -15   4   6     1786.77     1689.25    154.42 o 
 -14   4   6     2635.88     2510.41    165.10 o 
 -13   4   6     2094.76     1973.13    149.12 o 
 -12   4   6      557.37      501.10    143.57 o 
 -11   4   6     4944.40     4782.73    188.68 o 
 -10   4   6     2501.44     2612.11    144.05 o 
  -9   4   6     6575.27     7020.37    159.82 o 
  -8   4   6    15522.71    16113.70    253.44 o 
  -7   4   6      927.55      891.13     69.24 o 
  -6   4   6    15116.07    14837.36    231.30 o 
  -5   4   6    15217.18    14896.07    257.49 o 
  -4   4   6    32979.64    33614.31    554.85 o 
  -3   4   6    38627.98    35440.18    575.80 o 
  -2   4   6     1005.20     1156.81     82.94 o 
  -1   4   6     8633.39     8321.08    221.64 o 
   0   4   6       69.89      120.37     42.00 o 
   1   4   6    34690.17    34945.62    552.86 o 
   2   4   6     1253.34     1096.27    242.40 o 
   3   4   6     2056.83     1898.22    142.54 o 
   4   4   6     5438.50     4837.85    208.83 o 
   5   4   6     1338.97     1433.86    116.87 o 
   6   4   6     6439.47     5905.15    207.45 o 
   7   4   6       51.28      -81.80     85.15 o 
   8   4   6      992.18      987.93    171.10 o 
   9   4   6     4527.88     4476.32    204.70 o 
  10   4   6       36.47       72.94    103.66 o 
  11   4   6      227.63       93.35    112.88 o 
  12   4   6     1049.83      919.95    180.39 o 
  13   4   6      559.40      638.46    175.67 o 
  14   4   6      296.88      265.14    163.52 o 
  15   4   6      641.36      315.54    313.45 o 
  16   4   6        4.02     -100.75    165.42 o 
 -20   5   6      107.75       25.08    218.37 o 
 -19   5   6       15.61     -142.13    157.48 o 
 -18   5   6      117.91       25.38    124.10 o 
 -17   5   6      440.62      509.92    135.58 o 
 -16   5   6       72.34       42.71    110.48 o 
 -15   5   6      295.51      317.60    114.76 o 
 -14   5   6     1229.09     1229.87    134.34 o 
 -13   5   6       29.46      -79.64    104.43 o 
 -12   5   6     2562.39     2658.06    158.57 o 
 -11   5   6     1216.95     1085.11    115.34 o 
 -10   5   6    16030.36    16335.68    534.56 o 
  -9   5   6     2860.72     2499.07    148.77 o 
  -8   5   6     8984.09     9435.11    184.99 o 
  -7   5   6     6499.84     6418.36    195.48 o 
  -6   5   6    30187.01    30121.08    452.85 o 
  -5   5   6    14391.43    15445.88    269.65 o 
  -4   5   6      228.33      117.95     56.71 o 
  -3   5   6    15629.80    13675.96    431.21 o 
  -2   5   6     7146.17     7229.28    183.20 o 
  -1   5   6     9101.86     8937.11    202.25 o 
   0   5   6    10690.19    10797.61    295.08 o 
   1   5   6     2987.05     2517.21     94.10 o 
   2   5   6    28891.42    27420.56    591.05 o 
   3   5   6     3512.91     4158.08    198.15 o 
   4   5   6    12585.02    11339.38    328.31 o 
   5   5   6       37.00      -18.47     90.33 o 
   6   5   6     8712.85     9020.35    307.97 o 
   7   5   6      169.09       65.08     92.85 o 
   8   5   6     4543.59     4554.02    205.77 o 
   9   5   6      495.06      528.51     99.63 o 
  10   5   6      785.02      763.66    108.89 o 
  11   5   6        0.53      -79.37    109.26 o 
  12   5   6       27.04      164.94    124.37 o 
  13   5   6      868.64      862.68    181.73 o 
  14   5   6       98.99       37.61    154.12 o 
  15   5   6       92.24      226.54    171.96 o 
  16   5   6      360.43      488.86    203.85 o 
 -20   6   6       28.57      308.81    238.56 o 
 -19   6   6      329.11      147.13    208.83 o 
 -18   6   6        0.80       -0.38    147.20 o 
 -17   6   6     1669.77     1802.80    170.22 o 
 -16   6   6       72.00      -57.27    107.29 o 
 -15   6   6     2275.44     2311.98    243.71 o 
 -14   6   6     2490.08     2346.44    165.42 o 
 -13   6   6     3292.76     3115.87    176.64 o 
 -12   6   6     3156.41     2843.74    182.78 o 
 -11   6   6      239.00      230.20    131.41 o 
 -10   6   6      572.49      730.75    100.74 o 
  -9   6   6        3.13      -50.60     50.60 o 
  -8   6   6    12416.66    11806.88    216.37 o 
  -7   6   6     5264.94     5336.99    140.42 o 
  -6   6   6     9857.26     8819.81    198.55 o 
  -5   6   6    13213.41    13637.84    253.08 o 
  -4   6   6    10097.11     9758.20    231.85 o 
  -3   6   6    32005.44    33214.07    703.51 o 
  -2   6   6      942.66      885.43    108.22 o 
  -1   6   6    21673.28    22574.61    401.34 o 
   0   6   6     1429.65     1250.51     85.01 o 
   1   6   6    17074.29    17978.31    329.00 o 
   2   6   6      780.85      367.96    101.42 o 
   3   6   6     4715.26     4569.95    227.78 o 
   4   6   6     3348.92     4025.95    209.26 o 
   5   6   6     1962.67     2144.90    296.73 o 
   6   6   6     5163.88     5216.94    252.04 o 
   7   6   6     1632.11     1847.59    179.11 o 
   8   6   6      102.79      -80.18     80.18 o 
   9   6   6     5709.70     5427.21    197.26 o 
  10   6   6      340.46      320.64     98.46 o 
  11   6   6     1857.23     2050.04    239.85 o 
  12   6   6      609.40      458.48    134.22 o 
  13   6   6      853.25     1132.41    200.37 o 
  14   6   6      139.63       21.48    148.17 o 
  15   6   6      188.95      140.01    174.36 o 
  16   6   6       29.83      -41.76    172.86 o 
 -20   7   6      368.73      116.76    369.87 o 
 -19   7   6        0.24        7.77    203.22 o 
 -18   7   6        8.09     -169.50    169.50 o 
 -17   7   6      703.03      615.62    253.12 o 
 -16   7   6       11.62      -94.99    108.57 o 
 -15   7   6      854.79      804.11    132.37 o 
 -14   7   6      862.95      752.22    122.77 o 
 -13   7   6      302.49      308.00    107.17 o 
 -12   7   6     2942.30     2887.12    255.77 o 
 -11   7   6     1127.89     1299.93    122.67 o 
 -10   7   6     6303.96     6354.62    169.77 o 
  -9   7   6       74.31       26.43     58.56 o 
  -8   7   6    18683.08    17931.83    285.35 o 
  -7   7   6       43.16       73.19     49.99 o 
  -6   7   6    14696.47    13885.05    280.76 o 
  -5   7   6    21760.02    21561.96    407.19 o 
  -4   7   6     1668.23     1829.85    114.50 o 
  -3   7   6    28643.59    27000.44    477.77 o 
  -2   7   6      594.21      655.35     79.43 o 
  -1   7   6    16991.49    18197.21    347.63 o 
   0   7   6    13203.38    13280.95    272.94 o 
   1   7   6     3956.68     5067.89    150.87 o 
   2   7   6     5563.69     6510.74    167.88 o 
   3   7   6    15427.55    13507.24    382.49 o 
   4   7   6    15562.87    14713.25    410.49 o 
   5   7   6      123.72      198.21    169.26 o 
   6   7   6     4059.36     4268.30    251.63 o 
   7   7   6     1776.07     1914.20    149.27 o 
   8   7   6      215.55       52.42     96.48 o 
   9   7   6       69.84       68.64     89.31 o 
  10   7   6     1069.34     1137.00    166.49 o 
  11   7   6       59.77      188.57    101.59 o 
  12   7   6      140.37      294.28    131.72 o 
  13   7   6      383.08      357.41    159.26 o 
  14   7   6      207.41      243.14    166.80 o 
  15   7   6      225.96      307.86    181.45 o 
 -19   8   6      607.93      441.99    232.60 o 
 -18   8   6      187.41     -109.31    250.76 o 
 -17   8   6      805.24      778.93    169.05 o 
 -16   8   6      137.20      261.35    173.84 o 
 -15   8   6     1545.98     1384.33    198.47 o 
 -14   8   6        1.07     -122.46    122.46 o 
 -13   8   6     1809.15     1741.33    199.85 o 
 -12   8   6     7095.62     7303.79    237.01 o 
 -11   8   6      374.44      587.07    101.94 o 
 -10   8   6      141.29      197.84     75.79 o 
  -9   8   6      570.32      634.93     76.52 o 
  -8   8   6     7784.26     7471.74    173.85 o 
  -7   8   6     4122.79     3787.79    170.72 o 
  -6   8   6       93.95       75.50     60.89 o 
  -5   8   6    17489.96    17014.98    305.23 o 
  -4   8   6     1518.27     1814.90    118.98 o 
  -3   8   6    12739.85    13458.17    427.38 o 
  -2   8   6    15074.69    14938.56    312.46 o 
  -1   8   6    16691.23    16475.65    328.59 o 
   0   8   6     3402.22     3398.69    136.35 o 
   1   8   6     6950.20     8289.73    204.99 o 
   2   8   6       53.86       42.81     74.12 o 
   3   8   6      695.04      798.31    198.52 o 
   4   8   6     2848.99     2953.79    206.30 o 
   5   8   6       32.44       33.22    113.52 o 
   6   8   6       29.83      148.15     88.90 o 
   7   8   6     3745.96     3968.40    197.07 o 
   8   8   6      104.10      -62.37     95.77 o 
   9   8   6     1513.22     1880.52    164.80 o 
  10   8   6     1140.18     1097.78    125.61 o 
  11   8   6     3085.67     3469.82    325.75 o 
  12   8   6      418.44      364.49    134.53 o 
  13   8   6      313.15      111.05    126.01 o 
  14   8   6       62.33       28.64    158.27 o 
  15   8   6        6.65     -146.04    156.54 o 
 -19   9   6       70.73       52.98    234.04 o 
 -18   9   6       13.49     -122.96    234.04 o 
 -17   9   6      298.41       71.19    246.58 o 
 -16   9   6       35.26      -22.75    133.54 o 
 -15   9   6      271.15      316.05    143.96 o 
 -14   9   6        9.17     -127.66    127.66 o 
 -13   9   6     1306.43     1392.58    140.02 o 
 -12   9   6     7366.94     6928.56    237.20 o 
 -11   9   6      239.87      217.09     98.19 o 
 -10   9   6       11.09      -57.45     65.09 o 
  -9   9   6      231.56       28.73     76.01 o 
  -8   9   6    16116.11    15636.43    267.39 o 
  -7   9   6     6879.07     6455.23    194.74 o 
  -6   9   6     2955.26     3004.25    137.89 o 
  -5   9   6     5568.65     4748.65    156.95 o 
  -4   9   6       11.99       12.31     64.54 o 
  -3   9   6    14098.81    13734.73    303.76 o 
  -2   9   6      100.27       35.59     65.80 o 
  -1   9   6     6137.06     7003.04    229.90 o 
   0   9   6     8117.19     8120.77    214.06 o 
   1   9   6     1037.35     1188.61    144.72 o 
   2   9   6     3088.73     3022.48    137.87 o 
   3   9   6     3837.56     3739.57    152.95 o 
   4   9   6     4669.31     4179.82    257.03 o 
   5   9   6    22137.42    21904.60    449.07 o 
   6   9   6     6453.67     5978.54    227.54 o 
   7   9   6      651.27      622.84    122.22 o 
   8   9   6       24.96      -92.09     92.09 o 
   9   9   6      216.35      120.54    109.53 o 
  10   9   6      238.36      308.00    125.79 o 
  11   9   6      312.36      450.26    116.70 o 
  12   9   6       60.67      328.50    169.75 o 
  13   9   6       14.23       45.26    124.86 o 
  14   9   6      305.20      254.48    171.67 o 
  15   9   6      231.98      229.24    177.02 o 
 -19  10   6      322.89      248.61    230.28 o 
 -18  10   6     1352.27     1456.32    478.54 o 
 -17  10   6      253.20      225.49    188.54 o 
 -16  10   6       25.86      213.96    146.97 o 
 -15  10   6      179.54      189.32    136.37 o 
 -14  10   6     1550.63     1457.67    185.12 o 
 -13  10   6     1469.35     1625.75    227.55 o 
 -12  10   6     2501.77     2573.60    206.12 o 
 -11  10   6     1649.41     1435.81    230.07 o 
 -10  10   6       12.70      -48.80     66.20 o 
  -9  10   6      180.49      116.36     64.93 o 
  -8  10   6     6818.89     6045.36    198.37 o 
  -7  10   6     4816.24     5171.04    187.22 o 
  -6  10   6    12966.84    13067.82    277.28 o 
  -5  10   6      731.68      491.49     92.69 o 
  -4  10   6      481.41      497.07     89.00 o 
  -3  10   6      107.51      165.45     77.04 o 
  -2  10   6    54442.82    50526.34    824.42 o 
  -1  10   6    20325.23    20375.05    401.13 o 
   0  10   6    16133.83    15274.86    395.84 o 
   1  10   6      959.71      851.84     91.69 o 
   2  10   6       89.41       84.33     69.53 o 
   3  10   6      147.03      148.94     63.78 o 
   4  10   6     2822.18     3042.92    211.71 o 
   5  10   6      494.15      635.59    114.20 o 
   6  10   6     1802.28     1772.32    153.68 o 
   7  10   6     1649.23     1719.03    155.37 o 
   8  10   6     1380.99     1320.75    247.27 o 
   9  10   6      440.09      390.87    120.51 o 
  10  10   6     2245.80     2267.39    199.50 o 
  11  10   6      543.07      574.99    136.20 o 
  12  10   6     1775.47     1816.09    187.44 o 
  13  10   6      165.64       51.50    125.35 o 
  14  10   6        5.59      137.88    166.80 o 
  15  10   6        0.21      150.46    267.48 o 
 -19  11   6      160.75      294.69    227.31 o 
 -18  11   6        2.77      -16.20    202.89 o 
 -17  11   6        9.14      -17.80    180.67 o 
 -16  11   6       20.35       30.54    171.35 o 
 -15  11   6        0.20      -24.90    129.95 o 
 -14  11   6       46.82       11.60    133.87 o 
 -13  11   6     5609.65     5893.99    560.77 o 
 -12  11   6     1417.02     1582.22    180.40 o 
 -11  11   6     5025.18     5555.20    559.72 o 
 -10  11   6        2.91      -11.99     87.28 o 
  -9  11   6     5038.80     5201.42    193.99 o 
  -8  11   6     1661.45     1566.87    126.56 o 
  -7  11   6    16002.98    16966.29    516.37 o 
  -6  11   6      780.53      694.52     96.80 o 
  -5  11   6      145.87      179.24     84.06 o 
  -4  11   6       24.96       66.14     79.08 o 
  -3  11   6        0.56       17.74     74.05 o 
  -2  11   6       58.87       69.03     77.69 o 
  -1  11   6    10022.95    10506.14    271.09 o 
   0  11   6     1555.05     1817.28     96.48 o 
   1  11   6     2627.74     3141.72    164.08 o 
   2  11   6       16.84      -55.73     55.73 o 
   3  11   6     2851.08     2980.79    133.71 o 
   4  11   6      975.99      935.49    116.63 o 
   5  11   6    22641.04    24109.36    495.41 o 
   6  11   6     2165.24     2345.80    171.90 o 
   7  11   6     2455.14     2416.25    180.54 o 
   8  11   6       67.20       45.73    105.17 o 
   9  11   6       42.08       76.30    112.48 o 
  10  11   6       51.45       63.19    118.09 o 
  11  11   6      261.60      327.59    133.50 o 
  12  11   6       13.15      156.69    211.31 o 
  13  11   6      317.82      196.63    217.66 o 
  14  11   6      101.14      192.25    271.66 o 
 -18  12   6     1114.78     1100.34    453.46 o 
 -17  12   6        1.57        5.37    193.72 o 
 -16  12   6       45.37     -166.01    166.01 o 
 -15  12   6        0.30      -92.55    134.95 o 
 -14  12   6     1482.62     1651.00    197.92 o 
 -13  12   6       14.99      192.56    138.66 o 
 -12  12   6     2107.74     2350.15    207.69 o 
 -11  12   6        7.68       12.87     93.19 o 
 -10  12   6      139.06       94.04     80.59 o 
  -9  12   6     2067.23     1774.73    119.60 o 
  -8  12   6     1531.53     1610.01    129.88 o 
  -7  12   6      123.79        5.50     84.46 o 
  -6  12   6    12649.08    11970.56    276.60 o 
  -5  12   6      292.30      139.42     93.40 o 
  -4  12   6      525.28      535.18    101.93 o 
  -3  12   6      614.65      643.83    105.99 o 
  -2  12   6    31664.11    32298.39    482.17 o 
  -1  12   6     3003.83     2678.95    212.34 o 
   0  12   6    12293.18    12358.58    246.22 o 
   1  12   6      112.69       63.50     61.90 o 
   2  12   6      234.82      115.21     66.13 o 
   3  12   6      152.97      129.51    114.01 o 
   4  12   6      980.23     1085.87    130.21 o 
   5  12   6       11.07       55.83    122.50 o 
   6  12   6      219.83      143.35    110.56 o 
   7  12   6        5.07       40.90    103.27 o 
   8  12   6     1711.76     1754.79    167.63 o 
   9  12   6       13.41      145.61    115.48 o 
  10  12   6     1795.52     2121.77    266.64 o 
  11  12   6       22.78      165.77    127.70 o 
  12  12   6     1754.20     1713.05    620.64 o 
  13  12   6       21.22      -40.24    211.06 o 
  14  12   6        2.17     -225.69    225.69 o 
 -18  13   6       96.42      -15.37    217.66 o 
 -17  13   6       14.04      264.62    514.06 o 
 -16  13   6        3.76     -165.18    165.18 o 
 -15  13   6        0.06      -99.16    140.54 o 
 -14  13   6       14.05       98.79    143.85 o 
 -13  13   6     3721.98     3729.04    312.03 o 
 -12  13   6      707.91      648.52    157.07 o 
 -11  13   6      558.89      515.36    116.04 o 
 -10  13   6      138.45      -24.82     78.10 o 
  -9  13   6     5164.26     4862.35    177.26 o 
  -8  13   6       74.15       12.36     75.82 o 
  -7  13   6     9845.66    10393.44    332.38 o 
  -6  13   6      130.97      322.95     94.18 o 
  -5  13   6     1684.54     1748.58    153.30 o 
  -4  13   6      236.95      119.60     93.63 o 
  -3  13   6      294.44      260.99     97.21 o 
  -2  13   6     7911.83     7712.08    249.99 o 
  -1  13   6      334.59      342.13     74.20 o 
   0  13   6     4741.03     4297.35    202.69 o 
   1  13   6     3244.77     3017.98    155.50 o 
   2  13   6       47.87       60.08     67.18 o 
   3  13   6     1936.01     1757.58    118.85 o 
   4  13   6      306.02      441.00    111.91 o 
   5  13   6    17633.68    18450.74    429.49 o 
   6  13   6     1097.94      935.46    156.46 o 
   7  13   6      803.98      920.78    153.00 o 
   8  13   6       66.90      148.26    112.59 o 
   9  13   6       26.40        4.73    116.40 o 
  10  13   6       16.56     -116.30    120.21 o 
  11  13   6      128.73      200.78    165.54 o 
  12  13   6      190.98      246.90    175.82 o 
  13  13   6      163.80       29.80    170.72 o 
  14  13   6        0.24      267.48    275.84 o 
 -18  14   6      534.46      179.71    321.81 o 
 -17  14   6       37.68      -55.99    240.31 o 
 -16  14   6      169.08      380.09    213.02 o 
 -15  14   6      239.12       59.71    196.43 o 
 -14  14   6      866.15     1195.66    188.62 o 
 -13  14   6      342.99      237.36    374.54 o 
 -12  14   6     1762.23     2040.83    305.07 o 
 -11  14   6      965.08      945.92    133.61 o 
 -10  14   6      356.78      422.97     94.47 o 
  -9  14   6      560.66      505.55     96.17 o 
  -8  14   6     2566.82     2705.52    146.65 o 
  -7  14   6      333.79      338.29    104.86 o 
  -6  14   6     6917.95     7369.54    496.17 o 
  -5  14   6     4118.31     4033.92    208.97 o 
  -4  14   6      294.73      274.33    105.44 o 
  -3  14   6      406.22      396.08    107.30 o 
  -2  14   6    28327.58    29223.21    569.11 o 
  -1  14   6     3486.03     3597.83    201.80 o 
   0  14   6     8735.28     8710.78    215.49 o 
   1  14   6       13.14      -62.94     62.94 o 
   2  14   6      411.87      391.33     83.05 o 
   3  14   6      202.13      190.84    106.06 o 
   4  14   6       15.28       41.48     96.76 o 
   5  14   6        0.90      160.01    109.06 o 
   6  14   6      380.77      213.47    114.09 o 
   7  14   6     1008.41      948.89    145.70 o 
   8  14   6      341.57      376.63    126.66 o 
   9  14   6       11.17       33.91    120.72 o 
  10  14   6     1020.23     1263.86    213.18 o 
  11  14   6      608.12      783.23    158.80 o 
  12  14   6      600.62      608.83    199.46 o 
  13  14   6       31.71      114.75    187.64 o 
 -17  15   6       84.51      295.63    228.90 o 
 -16  15   6       13.17     -210.36    367.78 o 
 -15  15   6      119.75     -172.49    172.49 o 
 -14  15   6        4.80       12.80    153.72 o 
 -13  15   6     1095.94     1060.15    185.31 o 
 -12  15   6     2276.73     2372.26    223.45 o 
 -11  15   6      160.86     -120.04    120.04 o 
 -10  15   6      507.54      526.50    124.57 o 
  -9  15   6     1962.85     2012.69    137.07 o 
  -8  15   6     3798.66     4036.84    181.01 o 
  -7  15   6     3194.14     3285.75    182.00 o 
  -6  15   6      251.33       68.30    108.31 o 
  -5  15   6     4183.82     3923.61    473.03 o 
  -4  15   6        4.87      -77.52     99.94 o 
  -3  15   6      230.87      326.88    112.50 o 
  -2  15   6      202.40      213.65    106.65 o 
  -1  15   6      235.97      225.12    104.03 o 
   0  15   6     5028.50     5231.84    460.85 o 
   1  15   6      636.30      662.41    145.30 o 
   2  15   6      833.11      799.80    101.80 o 
   3  15   6     2026.89     1971.35    159.29 o 
   4  15   6     1474.79     1373.12    180.81 o 
   5  15   6     6106.52     6461.53    288.68 o 
   6  15   6     1762.98     1751.55    170.16 o 
   7  15   6      130.34       53.89    174.26 o 
   8  15   6       57.72     -106.85    106.85 o 
   9  15   6        2.30     -110.38    110.38 o 
  10  15   6      293.10      284.42    142.09 o 
  11  15   6       57.82      -82.33    133.24 o 
  12  15   6      193.13      203.46    186.11 o 
  13  15   6       20.12      197.07    193.15 o 
 -17  16   6      280.54       75.44    309.27 o 
 -16  16   6      168.23      -91.22    210.05 o 
 -15  16   6      613.44      220.79    204.60 o 
 -14  16   6       14.56       63.83    176.59 o 
 -13  16   6      322.38      342.43    172.46 o 
 -12  16   6     1527.99     1424.68    196.07 o 
 -11  16   6      123.12      -25.35    114.91 o 
 -10  16   6       25.56      -81.18     88.10 o 
  -9  16   6       21.16        4.68     88.53 o 
  -8  16   6     1319.79     1207.99    123.34 o 
  -7  16   6      999.41     1050.89    131.18 o 
  -6  16   6        2.62       96.99    113.19 o 
  -5  16   6     4700.86     4740.91    255.77 o 
  -4  16   6      944.27      834.85    134.47 o 
  -3  16   6     4132.36     4353.36    224.57 o 
  -2  16   6     8000.30     7462.32    485.17 o 
  -1  16   6     4077.84     4296.09    360.47 o 
   0  16   6     1373.84     1305.88    146.16 o 
   1  16   6       80.66      -26.22    100.71 o 
   2  16   6      294.54      119.91    146.10 o 
   3  16   6      339.60      237.76    109.16 o 
   4  16   6      328.71      404.66    120.14 o 
   5  16   6       58.78      124.55    113.71 o 
   6  16   6       16.93        9.73    111.25 o 
   7  16   6     1109.42     1050.96    156.77 o 
   8  16   6      366.50      258.29    132.20 o 
   9  16   6      117.39      -19.97    161.34 o 
  10  16   6      345.15      468.84    149.83 o 
  11  16   6      924.16     1119.38    182.08 o 
  12  16   6      117.07      160.91    198.00 o 
 -16  17   6       13.62     -198.15    198.15 o 
 -15  17   6      130.82      -82.19    203.85 o 
 -14  17   6      154.30     -165.07    263.30 o 
 -13  17   6       47.99     -144.00    150.74 o 
 -12  17   6     1903.38     1813.86    217.60 o 
 -11  17   6      258.71      159.35    122.80 o 
 -10  17   6     2223.22     1970.02    150.42 o 
  -9  17   6      170.61       47.18    112.55 o 
  -8  17   6     3562.51     3699.29    226.58 o 
  -7  17   6      226.79      206.47    123.30 o 
  -6  17   6      792.17      627.12    168.50 o 
  -5  17   6     3616.77     3701.98    291.81 o 
  -4  17   6      928.65     1112.57    149.93 o 
  -3  17   6      554.92      496.36    126.19 o 
  -2  17   6       46.83       78.80    109.00 o 
  -1  17   6     3672.29     3631.82    316.20 o 
   0  17   6     1991.48     1785.05    163.99 o 
   1  17   6      161.99       53.61    107.14 o 
   2  17   6     1767.87     1662.66    219.44 o 
   3  17   6     1790.82     1750.01    296.73 o 
   4  17   6     1561.13     1819.82    232.57 o 
   5  17   6      916.94      757.68    191.82 o 
   6  17   6      745.51     1088.42    160.24 o 
   7  17   6       69.42      251.22    130.28 o 
   8  17   6      317.46      410.21    144.48 o 
   9  17   6       20.45      -50.62    129.99 o 
  10  17   6      160.46       92.54    139.39 o 
  11  17   6        6.67       86.13    149.11 o 
  12  17   6       47.48       34.58    192.74 o 
 -15  18   6      819.36      966.02    424.21 o 
 -14  18   6       63.65      -11.35    202.03 o 
 -13  18   6      550.26      567.45    248.02 o 
 -12  18   6      154.61      195.92    166.95 o 
 -11  18   6        1.10     -125.78    125.78 o 
 -10  18   6      108.50       30.17    102.63 o 
  -9  18   6        3.79     -107.62    116.29 o 
  -8  18   6     1778.24     2076.14    172.12 o 
  -7  18   6      806.29      734.42    149.02 o 
  -6  18   6     1432.51     1347.70    167.02 o 
  -5  18   6     3266.80     2824.62    207.95 o 
  -4  18   6      148.06       40.47    117.29 o 
  -3  18   6     4589.15     5008.12    439.06 o 
  -2  18   6      107.80      136.80    115.88 o 
  -1  18   6      699.00      725.34    137.92 o 
   0  18   6      147.00      204.84    114.24 o 
   1  18   6     1823.90     2013.08    185.86 o 
   2  18   6      101.59        4.50    150.63 o 
   3  18   6      385.74      362.68    169.70 o 
   4  18   6      456.08      737.81    204.79 o 
   5  18   6      171.67        9.73    166.48 o 
   6  18   6      475.33      563.85    242.40 o 
   7  18   6      198.35      389.05    182.57 o 
   8  18   6        4.51     -155.88    155.88 o 
   9  18   6      500.29      364.24    154.14 o 
  10  18   6      114.96      115.57    150.44 o 
  11  18   6      362.24      518.07    217.08 o 
 -15  19   6       27.63      -90.35    273.75 o 
 -14  19   6      164.15      225.25    212.22 o 
 -13  19   6        3.76       -0.82    194.52 o 
 -12  19   6     1305.26     1033.66    205.22 o 
 -11  19   6      375.10      481.38    179.43 o 
 -10  19   6     2313.35     2012.10    205.63 o 
  -9  19   6      205.30       32.18    118.75 o 
  -8  19   6     1409.34     1498.96    186.57 o 
  -7  19   6      364.01      247.19    137.07 o 
  -6  19   6     1396.75     1736.23    185.04 o 
  -5  19   6      481.53      556.51    141.54 o 
  -4  19   6      265.84      210.14    138.62 o 
  -3  19   6     1053.36      849.06    145.86 o 
  -2  19   6      146.65       -4.47    115.36 o 
  -1  19   6       56.15       37.80    114.65 o 
   0  19   6       32.53     -100.16    110.51 o 
   1  19   6     1469.71     1337.99    216.54 o 
   2  19   6     2636.91     2812.71    277.04 o 
   3  19   6        1.15       31.64    160.49 o 
   4  19   6     1241.04     1389.18    230.00 o 
   5  19   6       33.09       -6.34    179.71 o 
   6  19   6      481.80      507.93    198.15 o 
   7  19   6       22.69     -157.16    170.19 o 
   8  19   6      811.56      953.51    222.76 o 
   9  19   6       76.19      341.61    195.71 o 
  10  19   6        0.73      -80.27    196.72 o 
  11  19   6        1.23       -4.18    296.73 o 
 -14  20   6      188.19      -29.55    209.26 o 
 -13  20   6      152.69      303.40    217.73 o 
 -12  20   6       29.03     -152.79    152.79 o 
 -11  20   6      188.42      147.49    170.12 o 
 -10  20   6       68.95      147.35    130.48 o 
  -9  20   6      212.84      -52.28    137.19 o 
  -8  20   6      407.83      371.43    153.17 o 
  -7  20   6      150.56      -79.01    128.35 o 
  -6  20   6      465.93      362.03    144.27 o 
  -5  20   6     2037.16     1957.65    194.91 o 
  -4  20   6     1562.90     1627.19    182.46 o 
  -3  20   6     1638.95     1508.88    245.32 o 
  -2  20   6      503.11      361.17    134.59 o 
  -1  20   6      267.31      277.69    132.21 o 
   0  20   6      343.30      133.67    150.70 o 
   1  20   6     3362.99     3013.27    288.49 o 
   2  20   6      415.90      531.15    196.43 o 
   3  20   6       92.04       67.29    173.60 o 
   4  20   6      227.53       98.84    180.87 o 
   5  20   6       66.89      186.45    179.75 o 
   6  20   6      173.64      367.32    197.74 o 
   7  20   6       68.20      338.50    206.88 o 
   8  20   6      103.26       -2.89    185.06 o 
   9  20   6      506.04      726.68    317.63 o 
  10  20   6        7.38       10.12    265.39 o 
 -13  21   6      143.23     -140.67    206.61 o 
 -12  21   6       27.58      -85.83    195.73 o 
 -11  21   6      357.15      415.03    185.95 o 
 -10  21   6     2127.97     2677.43    214.31 o 
  -9  21   6     1043.46      927.93    249.25 o 
  -8  21   6      239.73     -147.72    191.45 o 
  -7  21   6      442.38      415.77    153.85 o 
  -6  21   6      736.53      676.09    155.63 o 
  -5  21   6      386.58      223.82    213.22 o 
  -4  21   6      145.25      361.11    142.46 o 
  -3  21   6        7.18       46.20    239.32 o 
  -2  21   6      279.97      180.25    131.83 o 
  -1  21   6        6.58      -82.29    123.67 o 
   0  21   6       90.89     -108.44    127.37 o 
   1  21   6     1755.64     1703.13    252.30 o 
   2  21   6     1330.58     1407.75    382.41 o 
   3  21   6      829.25      537.44    317.63 o 
   4  21   6      213.71      303.10    192.70 o 
   5  21   6      104.63      110.84    271.66 o 
   6  21   6      138.71      288.38    199.07 o 
   7  21   6      167.93      417.88    217.73 o 
   8  21   6      576.60      394.91    313.45 o 
   9  21   6      127.14      100.83    210.57 o 
 -12  22   6        9.10      -71.05    275.84 o 
 -11  22   6      152.79      234.38    241.68 o 
 -10  22   6        0.09     -146.66    146.66 o 
  -9  22   6       94.27     -106.06    145.47 o 
  -8  22   6        2.33      -51.55    147.66 o 
  -7  22   6        1.01      -36.84    166.30 o 
  -6  22   6      467.97      371.22    131.08 o 
  -5  22   6      406.18      276.95    150.89 o 
  -4  22   6     2676.33     2480.03    245.68 o 
  -3  22   6      897.50      970.16    175.11 o 
  -2  22   6      617.62      331.45    145.86 o 
  -1  22   6       19.63     -120.85    120.85 o 
   0  22   6      609.03      665.05    292.56 o 
   1  22   6     1046.85     1054.87    319.72 o 
   2  22   6     1191.04     1387.43    247.88 o 
   3  22   6      101.33      193.57    191.75 o 
   4  22   6       23.85      177.86    194.78 o 
   5  22   6      228.35      481.48    221.94 o 
   6  22   6      162.73      141.10    204.81 o 
   7  22   6       17.24     -186.81    186.81 o 
   8  22   6      182.92      249.56    218.96 o 
 -11  23   6      375.04      129.56    305.09 o 
 -10  23   6      220.68      460.61    185.60 o 
  -9  23   6     1142.23     1116.54    241.19 o 
  -8  23   6        5.32      -16.88    155.07 o 
  -7  23   6      192.77      178.20    152.79 o 
  -6  23   6       66.39      139.77    337.45 o 
  -5  23   6      527.18      586.65    167.53 o 
  -4  23   6      162.39       51.15    144.02 o 
  -3  23   6      113.13     -175.80    184.15 o 
  -2  23   6       50.64       -8.92    177.18 o 
  -1  23   6       98.17     -131.55    131.55 o 
   0  23   6        0.38       17.64    192.25 o 
   1  23   6      642.61      969.67    438.83 o 
   2  23   6      352.75      297.11    210.54 o 
   3  23   6     1186.05     1166.55    468.09 o 
   4  23   6        0.71     -132.35    195.81 o 
   5  23   6       68.45      221.34    307.18 o 
   6  23   6        2.62       92.06    234.04 o 
   7  23   6      330.78      429.96    236.79 o 
 -10  24   6        6.34       49.48    181.19 o 
  -9  24   6       20.86       67.25    142.49 o 
  -8  24   6       68.92     -113.99    154.97 o 
  -7  24   6       77.60       46.23    160.17 o 
  -6  24   6      166.05      116.67    156.31 o 
  -5  24   6        6.94       94.20    157.10 o 
  -4  24   6     1967.34     2112.73    226.52 o 
  -3  24   6       11.88     -139.26    139.26 o 
  -2  24   6      491.60      174.56    194.29 o 
  -1  24   6        0.93     -181.56    267.48 o 
   0  24   6      146.98      468.90    277.93 o 
   1  24   6        0.11     -129.06    195.63 o 
   2  24   6      912.75     1193.80    286.29 o 
   3  24   6       10.10      181.60    244.49 o 
   4  24   6       15.22       13.04    273.75 o 
   5  24   6        0.45     -158.29    210.57 o 
   6  24   6       74.12       23.10    217.63 o 
  -8  25   6        4.12       48.32    173.39 o 
  -7  25   6       43.20       54.48    234.49 o 
  -6  25   6       10.58      -33.19    153.53 o 
  -5  25   6      237.36      212.40    164.14 o 
  -4  25   6       15.93        0.55    153.85 o 
  -3  25   6       11.14      173.99    162.23 o 
  -2  25   6      140.33      -14.77    156.83 o 
  -1  25   6      193.02      -64.29    195.44 o 
   0  25   6      117.15     -406.97    449.28 o 
   1  25   6      674.09      978.87    268.94 o 
   2  25   6       33.73      -65.02    215.39 o 
   3  25   6      633.57      576.15    253.47 o 
   4  25   6       64.58      151.36    263.30 o 
  -6  26   6       91.20     -140.12    207.39 o 
  -5  26   6        6.63     -150.25    195.10 o 
  -4  26   6      543.86      488.78    187.11 o 
  -3  26   6      243.22       -6.83    194.42 o 
  -2  26   6      178.42      -88.36    361.52 o 
  -1  26   6       15.67     -186.69    186.69 o 
   0  26   6      112.30       70.91    231.95 o 
   1  26   6      139.68      129.80    224.95 o 
   2  26   6      158.17       29.39    572.57 o 
 -19   0   7        7.99      -37.35    187.41 o 
 -17   0   7      841.89      841.74    315.54 o 
 -15   0   7    13203.86    13531.17    489.03 o 
 -13   0   7     1095.34      823.68    169.45 o 
 -11   0   7     6034.27     5999.89    367.78 o 
  -9   0   7     7744.65     7175.30    287.99 o 
  -7   0   7     3922.49     4711.08    181.48 o 
  -5   0   7      943.34     1363.81    131.65 o 
  -3   0   7    22492.62    21593.48   1145.15 o 
  -1   0   7     8970.65     8228.24    242.28 o 
   1   0   7    52627.91    51305.54    964.89 o 
   3   0   7     9921.39     9758.91    268.04 o 
   5   0   7     3630.59     3026.81    162.65 o 
   7   0   7      138.95      103.77     88.93 o 
   9   0   7     3254.16     3305.88    367.78 o 
  11   0   7      660.55      589.29    250.76 o 
  13   0   7      713.60      898.56    271.66 o 
  15   0   7      616.34      656.16    271.66 o 
 -20   1   7      543.47      637.98    170.23 o 
 -19   1   7       19.17     -152.77    152.77 o 
 -18   1   7      224.85      -40.30    161.67 o 
 -17   1   7      260.83      135.65    126.38 o 
 -16   1   7      261.23      305.09    127.47 o 
 -15   1   7       34.60      203.41    126.08 o 
 -14   1   7      203.47      139.71    141.76 o 
 -13   1   7      229.32      129.63     98.40 o 
 -12   1   7        4.51      -82.90     82.90 o 
 -11   1   7      142.45       56.73     84.25 o 
 -10   1   7    26735.51    26211.12    450.72 o 
  -9   1   7     3332.02     3430.01    156.30 o 
  -8   1   7    17640.15    17487.18    264.88 o 
  -7   1   7     1713.50     1748.72     69.10 o 
  -6   1   7     2147.87     2266.13     84.32 o 
  -5   1   7     1003.39      841.33     68.32 o 
  -4   1   7    42561.27    41548.95    565.33 o 
  -3   1   7     2224.77     1853.12    141.16 o 
  -2   1   7     3889.82     2950.43    108.99 o 
  -1   1   7     1061.89     1604.41     84.54 o 
   0   1   7       54.49       78.79     49.21 o 
   1   1   7     9379.67     8636.72    206.91 o 
   2   1   7    52614.12    54035.23    716.09 o 
   3   1   7     1481.91     1449.12     77.72 o 
   4   1   7     6463.33     6421.86    148.92 o 
   5   1   7     2778.35     2554.73    106.56 o 
   6   1   7     1166.53     1368.89     84.80 o 
   7   1   7      340.48      222.25     90.64 o 
   8   1   7    12352.61    12114.95    409.30 o 
   9   1   7     1340.91     1471.21    203.85 o 
  10   1   7      104.79       48.44    147.67 o 
  11   1   7       41.02       47.69    157.92 o 
  12   1   7        8.25      -94.73     94.73 o 
  13   1   7       32.25      -81.43    137.92 o 
  14   1   7       19.25      141.79    157.92 o 
  15   1   7       14.45       83.21    165.42 o 
 -20   2   7       67.71       12.37    181.25 o 
 -19   2   7        2.35     -134.25    150.35 o 
 -18   2   7        0.31     -120.73    120.73 o 
 -17   2   7      385.42      268.36    130.45 o 
 -16   2   7     2926.05     3037.64    212.34 o 
 -15   2   7     6822.92     7366.00    263.19 o 
 -14   2   7      703.22      748.50    121.56 o 
 -13   2   7     5715.38     5877.65    222.63 o 
 -12   2   7     1279.98     1234.42    123.11 o 
 -11   2   7      986.49      844.71    106.77 o 
 -10   2   7     2553.29     1971.35    138.14 o 
  -9   2   7     6341.46     5480.88    131.73 o 
  -8   2   7    13414.41    13246.74    221.05 o 
  -7   2   7      204.98      162.12     39.08 o 
  -6   2   7     2208.63     2471.55    124.39 o 
  -5   2   7    51312.66    51316.96    680.30 o 
  -4   2   7     1371.87     1174.10     77.33 o 
  -3   2   7    18777.16    18741.31    314.89 o 
  -2   2   7    10138.74    11678.18    213.21 o 
  -1   2   7      677.92      963.67     71.09 o 
   0   2   7      517.73      858.31     67.81 o 
   1   2   7    41069.14    41952.07    571.74 o 
   2   2   7    43903.30    41540.26    668.28 o 
   3   2   7    15335.92    14689.73    307.34 o 
   4   2   7      168.58      188.66     74.36 o 
   5   2   7       82.41       57.86     85.55 o 
   6   2   7      833.73      625.92     99.19 o 
   7   2   7       28.88       74.47     90.47 o 
   8   2   7        4.29      -89.09     89.09 o 
   9   2   7      729.32      678.35    300.91 o 
  10   2   7     1598.00     1810.65    257.03 o 
  11   2   7      434.75      545.57    131.62 o 
  12   2   7        5.85     -114.17    114.17 o 
  13   2   7      865.77     1251.38    411.67 o 
  14   2   7      123.37      -84.13    158.82 o 
  15   2   7      555.92      173.27    177.24 o 
 -20   3   7      490.91      442.53    199.16 o 
 -19   3   7      119.98     -131.49    131.49 o 
 -18   3   7        9.48     -153.81    170.72 o 
 -17   3   7      823.04      729.64    144.30 o 
 -16   3   7       56.52      -11.99    116.19 o 
 -15   3   7       11.72      -99.65     99.65 o 
 -14   3   7      597.18      643.24    119.91 o 
 -13   3   7     1954.11     1707.14    144.99 o 
 -12   3   7     2033.83     1643.31    135.34 o 
 -11   3   7      660.85      639.35    104.66 o 
 -10   3   7    10196.32     8644.89    237.94 o 
  -9   3   7    28754.98    28715.28    396.27 o 
  -8   3   7     8930.48     8295.34    168.53 o 
  -7   3   7       20.64       40.91     40.50 o 
  -6   3   7    22821.06    23530.55    370.46 o 
  -5   3   7    16973.76    16562.30    327.70 o 
  -4   3   7    17803.60    16919.92    330.28 o 
  -3   3   7      455.59      422.33     71.86 o 
  -2   3   7     9059.53     9815.83    223.47 o 
  -1   3   7     6044.49     7604.60    278.34 o 
   0   3   7     2628.26     2195.00    105.29 o 
   1   3   7     2649.14     2926.72    116.43 o 
   2   3   7    17524.49    16146.80    387.67 o 
   3   3   7     7979.52     8196.78    223.78 o 
   4   3   7       26.69       94.44     73.93 o 
   5   3   7     7262.70     7241.51    220.05 o 
   6   3   7     3166.14     3105.82    179.42 o 
   7   3   7     1179.96     1168.18    125.25 o 
   8   3   7     5270.83     5754.14    224.94 o 
   9   3   7     6005.84     6597.74    687.51 o 
  10   3   7      119.46      174.57    153.59 o 
  11   3   7       62.00      209.36    117.93 o 
  12   3   7       54.95      134.65    143.05 o 
  13   3   7       30.46       19.76    144.48 o 
  14   3   7        6.59       39.49    158.09 o 
  15   3   7       36.78       58.40    172.86 o 
 -20   4   7      325.93      140.99    182.81 o 
 -19   4   7        4.87       82.68    137.60 o 
 -18   4   7       43.35       53.91    129.52 o 
 -17   4   7      296.36      423.09    144.17 o 
 -16   4   7     2771.93     2808.59    194.80 o 
 -15   4   7     1677.08     1409.71    151.02 o 
 -14   4   7     2160.98     1666.25    229.23 o 
 -13   4   7     6013.64     6141.20    229.23 o 
 -12   4   7     1184.20     1246.05    125.07 o 
 -11   4   7     1417.60     1420.30    125.27 o 
 -10   4   7     7873.04     7873.51    175.82 o 
  -9   4   7    10579.17     9393.97    188.71 o 
  -8   4   7     1573.25     1786.40    123.11 o 
  -7   4   7     6773.85     7186.31    155.73 o 
  -6   4   7       37.91      -21.95     53.69 o 
  -5   4   7    42403.68    38577.83    636.03 o 
  -4   4   7     7851.09     6441.76    251.52 o 
  -3   4   7     4835.47     5314.10    167.22 o 
  -2   4   7    32068.55    32312.02    538.68 o 
  -1   4   7       38.00       49.27     51.21 o 
   0   4   7    10996.21    11680.65    348.98 o 
   1   4   7      777.43      825.16     59.75 o 
   2   4   7    55456.61    56536.39   1084.53 o 
   3   4   7    14655.53    15120.94    534.96 o 
   4   4   7     2217.66     2429.02    143.30 o 
   5   4   7       98.67      -63.75     80.11 o 
   6   4   7      215.25      245.28     95.70 o 
   7   4   7      626.33      564.54    109.93 o 
   8   4   7      544.43      530.88    116.51 o 
   9   4   7       67.86      -97.64     97.64 o 
  10   4   7     2613.65     2515.22    190.95 o 
  11   4   7       63.41      -83.16    110.00 o 
  12   4   7       56.14       36.56    119.23 o 
  13   4   7     1345.63     1054.23    198.00 o 
  14   4   7      859.33     1108.75    217.73 o 
  15   4   7       11.70      -19.24    215.24 o 
 -20   5   7      348.68      220.67    235.54 o 
 -19   5   7      163.31      109.36    167.89 o 
 -18   5   7       90.21     -121.62    121.62 o 
 -17   5   7      993.01     1079.24    155.59 o 
 -16   5   7      239.44      383.32    127.70 o 
 -15   5   7        8.83     -113.73    113.73 o 
 -14   5   7      475.61      370.49    114.79 o 
 -13   5   7     3010.49     2738.49    172.11 o 
 -12   5   7     3761.53     4208.93    223.71 o 
 -11   5   7     1065.99     1135.29    119.74 o 
 -10   5   7     1358.43     1393.40     90.02 o 
  -9   5   7    18931.87    18459.72    293.67 o 
  -8   5   7     4444.68     4864.62    137.75 o 
  -7   5   7     8704.07     8481.08    198.76 o 
  -6   5   7     5867.92     5925.72    161.80 o 
  -5   5   7     7560.72     6614.14    194.67 o 
  -4   5   7     1282.52     1435.29    103.77 o 
  -3   5   7      894.13      745.86     82.54 o 
  -2   5   7    21931.65    23503.39    420.05 o 
  -1   5   7      443.37      646.95     70.75 o 
   0   5   7      970.10     1224.44    136.90 o 
   1   5   7     5166.96     4660.74    193.88 o 
   2   5   7     3485.36     3839.66    208.83 o 
   3   5   7     7224.72     7205.22    363.60 o 
   4   5   7     3427.47     2937.54    191.53 o 
   5   5   7     7708.00     7743.05    422.12 o 
   6   5   7     1136.23     1380.33    131.60 o 
   7   5   7     5111.74     5106.14    212.99 o 
   8   5   7      326.64      387.39    115.44 o 
   9   5   7     6403.84     6432.37    277.72 o 
  10   5   7      657.14      482.33    131.42 o 
  11   5   7      102.61     -109.27    109.27 o 
  12   5   7       52.03      241.43    129.15 o 
  13   5   7        1.92       82.05    151.14 o 
  14   5   7       50.23      -18.53    152.91 o 
  15   5   7       38.41       47.15    172.86 o 
 -20   6   7      134.86      325.63    231.89 o 
 -19   6   7       46.27     -106.53    202.03 o 
 -18   6   7      461.75      364.15    139.56 o 
 -17   6   7      147.77      318.76    194.24 o 
 -16   6   7     2627.87     2756.41    192.00 o 
 -15   6   7       21.83     -104.48    104.48 o 
 -14   6   7     3505.37     3486.93    192.43 o 
 -13   6   7      343.63      153.63    101.84 o 
 -12   6   7     3810.26     3470.30    197.07 o 
 -11   6   7     9769.20     9406.08    259.64 o 
 -10   6   7     2639.33     2500.97    169.02 o 
  -9   6   7     6874.30     6605.02    180.35 o 
  -8   6   7      317.24      277.83     63.32 o 
  -7   6   7     1881.09     1564.65    102.95 o 
  -6   6   7     6547.93     6697.83    178.44 o 
  -5   6   7    37644.30    39222.18    797.96 o 
  -4   6   7    16158.66    13467.15    581.89 o 
  -3   6   7       16.85      -23.49     59.06 o 
  -2   6   7    33355.13    36570.25    608.19 o 
  -1   6   7     1425.28     1902.50    106.93 o 
   0   6   7    16774.30    16414.12    370.96 o 
   1   6   7      277.98      107.57     88.91 o 
   2   6   7     8393.29     8757.15    293.77 o 
   3   6   7       52.08       82.99    101.42 o 
   4   6   7      397.51      528.48    196.43 o 
   5   6   7      337.98      335.43    124.33 o 
   6   6   7      204.24      615.26    319.72 o 
   7   6   7     1948.47     1702.22    151.86 o 
   8   6   7      819.75      796.99    130.36 o 
   9   6   7       12.21       13.85     90.48 o 
  10   6   7     1186.86     1077.94    152.05 o 
  11   6   7       87.40      187.09    182.99 o 
  12   6   7     1580.17     1700.76    183.26 o 
  13   6   7      226.26      247.78    155.13 o 
  14   6   7      421.74      387.97    238.22 o 
  15   6   7       49.97      176.99    174.06 o 
 -20   7   7       14.74        8.74    222.51 o 
 -19   7   7      644.05      631.19    239.75 o 
 -18   7   7      175.45      251.50    157.32 o 
 -17   7   7      187.30      362.83    153.91 o 
 -16   7   7      618.37      704.99    138.56 o 
 -15   7   7      314.59      119.42    110.05 o 
 -14   7   7     1428.71     1508.83    147.24 o 
 -13   7   7      474.75      520.80    128.49 o 
 -12   7   7     1227.01     1119.53    128.46 o 
 -11   7   7      935.15      649.55     84.36 o 
 -10   7   7        1.02       31.97     61.63 o 
  -9   7   7     3726.59     3459.07    131.65 o 
  -8   7   7     1004.77      856.68     76.85 o 
  -7   7   7    28655.73    27024.27    438.50 o 
  -6   7   7     1289.14     1221.08     94.00 o 
  -5   7   7     7550.96     6181.22    254.17 o 
  -4   7   7     7604.70     6722.25    204.95 o 
  -3   7   7     4363.10     3939.15    226.10 o 
  -2   7   7    24094.06    24282.80    443.69 o 
  -1   7   7     1160.79      791.67     82.11 o 
   0   7   7     1371.78     1282.73     91.02 o 
   1   7   7     2005.15     2058.26    102.63 o 
   2   7   7        1.39      -93.33     93.33 o 
   3   7   7    13578.58    14944.92    419.62 o 
   4   7   7     4239.29     3373.14    218.96 o 
   5   7   7    16484.26    16532.02    462.32 o 
   6   7   7      181.01       99.42    124.33 o 
   7   7   7     3906.48     4066.30    342.71 o 
   8   7   7       20.46       84.27     88.55 o 
   9   7   7     2776.20     3260.98    175.18 o 
  10   7   7        1.89      -22.01     92.22 o 
  11   7   7     1355.39     1270.98    166.46 o 
  12   7   7      178.07      148.89    130.56 o 
  13   7   7      143.76      215.20    134.85 o 
  14   7   7       31.64        2.22    160.88 o 
  15   7   7       45.17      -41.31    166.48 o 
 -20   8   7        7.10     -212.77    212.77 o 
 -19   8   7      265.36      512.48    237.98 o 
 -18   8   7     1230.82      922.19    236.20 o 
 -17   8   7       17.99       76.91    144.64 o 
 -16   8   7      584.03      550.57    156.03 o 
 -15   8   7      113.94       57.75    133.32 o 
 -14   8   7     2547.77     2682.47    192.43 o 
 -13   8   7      999.19     1070.32    132.92 o 
 -12   8   7     2648.00     2810.76    202.69 o 
 -11   8   7     5307.01     4821.44    165.46 o 
 -10   8   7       75.83       29.68     76.11 o 
  -9   8   7     1857.31     1898.77    142.23 o 
  -8   8   7     2718.61     2535.02    136.07 o 
  -7   8   7     4720.21     4890.87    198.47 o 
  -6   8   7     5314.02     5440.47    175.47 o 
  -5   8   7      688.09      797.68     98.71 o 
  -4   8   7     4884.24     4269.36    190.65 o 
  -3   8   7    19213.12    19342.52    507.22 o 
  -2   8   7    12898.44    12940.00    361.69 o 
  -1   8   7     7710.29     7265.90    213.29 o 
   0   8   7    31953.28    29406.18    515.01 o 
   1   8   7     3544.28     3479.48    138.37 o 
   2   8   7       12.31      -48.94     50.56 o 
   3   8   7       62.94      -43.88    109.34 o 
   4   8   7     1896.97     1974.92    184.26 o 
   5   8   7       30.75       27.09    120.49 o 
   6   8   7      185.52      217.42    136.82 o 
   7   8   7      359.04      459.94    128.01 o 
   8   8   7      264.49      164.80    107.50 o 
   9   8   7      211.42      231.26     99.80 o 
  10   8   7      739.89      686.13    145.38 o 
  11   8   7      491.88      520.78    140.34 o 
  12   8   7     1468.39     1603.72    183.35 o 
  13   8   7       15.40     -143.77    154.12 o 
  14   8   7      126.55      407.49    183.23 o 
  15   8   7       23.04      133.30    215.24 o 
 -19   9   7      331.39      326.39    282.11 o 
 -18   9   7      680.01      323.06    214.67 o 
 -17   9   7        5.97       55.83    206.52 o 
 -16   9   7      188.72      337.90    202.78 o 
 -15   9   7      397.56      173.19    143.65 o 
 -14   9   7      441.66      292.65    142.96 o 
 -13   9   7      990.52      895.95    160.52 o 
 -12   9   7      470.07      464.11    112.91 o 
 -11   9   7     5080.03     5542.24    176.93 o 
 -10   9   7      954.65     1345.20    100.65 o 
  -9   9   7       16.20      120.20     63.80 o 
  -8   9   7     3952.35     4305.20    170.64 o 
  -7   9   7    15659.02    15254.43    378.83 o 
  -6   9   7    16059.81    16438.99    314.53 o 
  -5   9   7     4063.47     4925.71    206.45 o 
  -4   9   7     3319.45     3479.40    159.04 o 
  -3   9   7      465.81      685.50     92.67 o 
  -2   9   7    16377.75    16641.72    346.49 o 
  -1   9   7     5382.85     5551.55    183.54 o 
   0   9   7      801.69      985.09     94.36 o 
   1   9   7     7403.09     8585.60    314.23 o 
   2   9   7      440.21      505.27    156.73 o 
   3   9   7      298.91      663.41    336.44 o 
   4   9   7     3888.23     4000.37    254.15 o 
   5   9   7     6455.65     7221.71    507.79 o 
   6   9   7     6193.44     6217.26    237.14 o 
   7   9   7     1996.53     1872.06    159.11 o 
   8   9   7      287.48      210.14    107.87 o 
   9   9   7      179.05      150.64    180.31 o 
  10   9   7      533.73      487.00    116.52 o 
  11   9   7      578.55      727.60    150.80 o 
  12   9   7      373.91      335.57    179.58 o 
  13   9   7       45.71      146.04    177.31 o 
  14   9   7       82.64      321.67    175.67 o 
 -19  10   7      425.92      830.98    256.45 o 
 -18  10   7      414.16      387.87    227.04 o 
 -17  10   7      600.30      704.72    223.24 o 
 -16  10   7        7.24      113.31    143.80 o 
 -15  10   7      132.25      -36.11    134.33 o 
 -14  10   7      372.45      229.29    145.17 o 
 -13  10   7     3423.99     3355.96    237.69 o 
 -12  10   7     1871.28     1766.37    192.73 o 
 -11  10   7     8107.51     7995.81    243.66 o 
 -10  10   7       66.77       46.13     92.30 o 
  -9  10   7     1617.39     1706.09    130.56 o 
  -8  10   7     2469.91     2408.81    144.01 o 
  -7  10   7     2622.63     2701.59    147.36 o 
  -6  10   7     1003.23     1196.07    183.41 o 
  -5  10   7     4139.77     4118.00    186.08 o 
  -4  10   7       42.41       61.11     77.53 o 
  -3  10   7    10109.21     9328.87    256.59 o 
  -2  10   7      421.56      549.49     90.12 o 
  -1  10   7    22625.32    21773.05    815.99 o 
   0  10   7    20559.65    18320.13    372.79 o 
   1  10   7     3873.80     3805.62    208.42 o 
   2  10   7        9.27      -64.03     64.03 o 
   3  10   7       33.85      -11.30    119.44 o 
   4  10   7     1277.92     1373.54    181.30 o 
   5  10   7     2635.87     2797.65    254.75 o 
   6  10   7      139.91      -27.42    161.12 o 
   7  10   7       82.93       26.02    100.25 o 
   8  10   7     1496.05     1758.72    167.22 o 
   9  10   7     1101.13     1231.72    154.16 o 
  10  10   7       39.49       20.80    113.17 o 
  11  10   7     1157.66     1342.85    159.62 o 
  12  10   7      622.34      642.29    282.11 o 
  13  10   7      672.04      109.08    177.24 o 
  14  10   7       40.19       13.14    163.52 o 
 -19  11   7       63.72      199.70    263.30 o 
 -18  11   7      758.78      855.82    245.69 o 
 -17  11   7       14.76     -170.33    242.40 o 
 -16  11   7       16.25      -29.37    219.65 o 
 -15  11   7      126.17      -13.64    143.56 o 
 -14  11   7       71.14      -84.49    140.10 o 
 -13  11   7        0.78      176.06    139.22 o 
 -12  11   7     4340.87     3984.35    252.43 o 
 -11  11   7     1927.10     2132.06    154.97 o 
 -10  11   7     1943.65     1889.92    157.80 o 
  -9  11   7      179.80      160.38     88.75 o 
  -8  11   7     2931.16     3104.06    163.88 o 
  -7  11   7     1802.91     1937.20    134.50 o 
  -6  11   7    27739.93    27479.95    537.25 o 
  -5  11   7       61.72       94.25     86.87 o 
  -4  11   7      590.31      652.32    104.28 o 
  -3  11   7      834.40      648.17    173.46 o 
  -2  11   7       54.89        6.13     84.19 o 
  -1  11   7       69.20       47.94     77.64 o 
   0  11   7     3061.34     3210.35    160.65 o 
   1  11   7      988.38      811.48     98.37 o 
   2  11   7     3109.48     3057.34    159.22 o 
   3  11   7       60.69      -70.23     82.03 o 
   4  11   7     7428.87     7604.91    256.01 o 
   5  11   7      213.63      262.62    110.63 o 
   6  11   7    15765.29    16715.18    405.86 o 
   7  11   7      997.85     1086.61    191.11 o 
   8  11   7      519.87      602.27    130.91 o 
   9  11   7       98.51       65.34    114.10 o 
  10  11   7      360.34      415.27    134.22 o 
  11  11   7      220.68      268.75    116.73 o 
  12  11   7      396.70      341.06    367.78 o 
  13  11   7        0.46      -88.40    166.01 o 
  14  11   7      129.62      125.38    259.12 o 
 -18  12   7        6.39      284.57    228.33 o 
 -17  12   7     1088.20      998.62    244.81 o 
 -16  12   7        1.26       -2.21    229.99 o 
 -15  12   7        6.76     -144.00    144.00 o 
 -14  12   7        0.43       55.49    140.51 o 
 -13  12   7     7449.02     7840.70    329.32 o 
 -12  12   7      268.51       49.22    135.89 o 
 -11  12   7     1872.37     2121.22    159.22 o 
 -10  12   7       39.53      210.03     96.15 o 
  -9  12   7      184.15      186.46     95.67 o 
  -8  12   7       79.57       75.70    117.50 o 
  -7  12   7      682.06      835.33    109.16 o 
  -6  12   7      162.24       37.22     92.58 o 
  -5  12   7     2539.39     2828.84    174.35 o 
  -4  12   7        2.83      -71.95     82.37 o 
  -3  12   7     2559.82     2427.41    157.22 o 
  -2  12   7      117.21      172.72     90.32 o 
  -1  12   7    33524.27    33733.48    614.14 o 
   0  12   7       58.56       69.61     61.20 o 
   1  12   7     3484.51     3857.15    206.31 o 
   2  12   7        0.14      -27.01     62.83 o 
   3  12   7        4.37      -83.03     83.03 o 
   4  12   7       18.82       34.65     97.66 o 
   5  12   7     3918.24     4231.75    340.38 o 
   6  12   7       31.54      101.90    135.57 o 
   7  12   7      452.59      318.76    120.20 o 
   8  12   7       53.93      -34.44    107.24 o 
   9  12   7     1186.63     1357.55    209.01 o 
  10  12   7       58.47       65.88    122.92 o 
  11  12   7     1358.65     1583.21    184.60 o 
  12  12   7        2.83      -25.50    160.55 o 
  13  12   7      530.62      530.96    203.66 o 
 -18  13   7      551.11      853.22    340.62 o 
 -17  13   7      131.40      281.41    218.76 o 
 -16  13   7        2.95      -37.09    188.86 o 
 -15  13   7       10.27      -15.13    145.17 o 
 -14  13   7        4.16      -62.75    139.04 o 
 -13  13   7       86.85       81.32    172.92 o 
 -12  13   7     3155.75     3323.18    242.22 o 
 -11  13   7     1111.60     1496.13    145.74 o 
 -10  13   7      865.85      856.10    122.88 o 
  -9  13   7       76.65      -44.98     93.47 o 
  -8  13   7     4615.31     4231.56    191.53 o 
  -7  13   7      278.27      310.94    101.32 o 
  -6  13   7    15024.72    14236.27    365.72 o 
  -5  13   7       54.08      -59.41     90.07 o 
  -4  13   7      122.57      197.67     98.53 o 
  -3  13   7      785.56      747.12    115.62 o 
  -2  13   7     4604.06     4535.95    529.66 o 
  -1  13   7       33.18      122.31     86.26 o 
   0  13   7      505.16      734.88     86.10 o 
   1  13   7     2275.15     2172.67    122.71 o 
   2  13   7     1670.43     1759.52    116.91 o 
   3  13   7        2.69       66.40     91.51 o 
   4  13   7     5018.80     5508.51    233.95 o 
   5  13   7      356.06      544.75    120.97 o 
   6  13   7     8396.92     8575.94    292.45 o 
   7  13   7      183.90      131.86    113.69 o 
   8  13   7        8.41       -4.29    111.17 o 
   9  13   7       42.54       28.69    119.07 o 
  10  13   7      505.39      506.03    147.37 o 
  11  13   7       64.39       54.65    191.03 o 
  12  13   7      192.97      232.72    181.59 o 
  13  13   7       39.04      320.88    197.94 o 
 -18  14   7      131.39      308.18    237.22 o 
 -17  14   7      426.81      111.88    482.72 o 
 -16  14   7      103.44      100.77    196.72 o 
 -15  14   7       42.58       38.50    152.35 o 
 -14  14   7      152.04      143.76    150.39 o 
 -13  14   7     3131.83     3408.55    254.52 o 
 -12  14   7      472.09      621.01    164.93 o 
 -11  14   7     2207.27     2367.79    172.71 o 
 -10  14   7      346.20      511.67    138.75 o 
  -9  14   7      202.01      430.37    111.40 o 
  -8  14   7     2000.36     1735.54    145.14 o 
  -7  14   7      316.77      297.92    115.16 o 
  -6  14   7     2338.10     2272.27    177.27 o 
  -5  14   7      543.61      398.80    115.34 o 
  -4  14   7      489.52      441.14    114.33 o 
  -3  14   7     2858.86     2846.71    225.72 o 
  -2  14   7      455.68      509.15    112.86 o 
  -1  14   7    21058.68    21084.10    456.17 o 
   0  14   7     4063.56     4092.71    157.83 o 
   1  14   7     2504.87     2771.85    140.21 o 
   2  14   7        1.22      -78.70     85.91 o 
   3  14   7      161.99      133.66    115.27 o 
   4  14   7     1088.30      970.30    133.87 o 
   5  14   7     1240.50     1456.23    156.05 o 
   6  14   7       52.22      -14.97    107.62 o 
   7  14   7      356.22      373.14    128.97 o 
   8  14   7      392.76      559.40    136.97 o 
   9  14   7      599.20      633.87    149.12 o 
  10  14   7       21.12       83.21    129.65 o 
  11  14   7      650.69      729.93    346.41 o 
  12  14   7      370.71      268.75    194.78 o 
  13  14   7      319.33      240.96    196.37 o 
 -17  15   7       91.32      -38.54    216.84 o 
 -16  15   7       80.41     -196.37    196.37 o 
 -15  15   7       93.51       85.66    160.85 o 
 -14  15   7      100.92        1.38    153.50 o 
 -13  15   7      158.48      247.91    161.21 o 
 -12  15   7      292.58      183.83    154.57 o 
 -11  15   7      808.16      821.05    134.23 o 
 -10  15   7      517.45      510.23    122.14 o 
  -9  15   7     1584.65     1634.40    150.09 o 
  -8  15   7     3277.89     3157.85    183.99 o 
  -7  15   7     3105.10     3230.86    209.64 o 
  -6  15   7     5228.08     5725.07    372.21 o 
  -5  15   7      959.65      965.62    140.42 o 
  -4  15   7     1570.75     1430.88    154.96 o 
  -3  15   7     2734.90     2728.00    205.62 o 
  -2  15   7      945.35     1124.71    210.92 o 
  -1  15   7     2607.68     2459.16    204.50 o 
   0  15   7      241.37       66.18    135.78 o 
   1  15   7     3589.16     3661.89    205.05 o 
   2  15   7      214.35      148.58    100.67 o 
   3  15   7      209.00      114.16    125.78 o 
   4  15   7     3566.38     4266.38    223.36 o 
   5  15   7     2028.07     2263.12    184.41 o 
   6  15   7     1633.04     1609.34    169.19 o 
   7  15   7      378.07      776.64    145.84 o 
   8  15   7      128.50       26.07    142.09 o 
   9  15   7       70.28      -39.13    165.14 o 
  10  15   7      133.60      137.52    144.90 o 
  11  15   7      218.22      413.27    154.59 o 
  12  15   7      114.11       68.42    186.81 o 
 -17  16   7       51.50     -147.88    207.08 o 
 -16  16   7      307.94      213.15    224.60 o 
 -15  16   7      110.41       62.87    200.78 o 
 -14  16   7      762.65      515.33    178.53 o 
 -13  16   7      585.25      762.39    183.46 o 
 -12  16   7      864.45      670.64    177.58 o 
 -11  16   7     2743.82     3036.24    367.37 o 
 -10  16   7       49.61       71.70    109.41 o 
  -9  16   7      119.73      173.47    135.13 o 
  -8  16   7      371.53      377.09    115.26 o 
  -7  16   7      632.65      819.41    145.75 o 
  -6  16   7     3259.99     2975.50    241.39 o 
  -5  16   7      305.69      394.03    128.30 o 
  -4  16   7      891.93     1081.06    145.86 o 
  -3  16   7     1795.77     1599.67    159.91 o 
  -2  16   7     2959.33     3010.94    194.36 o 
  -1  16   7     2771.70     2747.48    346.15 o 
   0  16   7      920.29     1046.66    174.92 o 
   1  16   7      458.16      230.60    111.80 o 
   2  16   7      379.74      377.99    163.52 o 
   3  16   7      193.16      246.35    158.85 o 
   4  16   7     1343.37     1511.81    158.28 o 
   5  16   7       64.16      181.18    160.22 o 
   6  16   7       83.50      105.26    137.73 o 
   7  16   7        3.52     -111.75    111.75 o 
   8  16   7      244.33      371.86    140.52 o 
   9  16   7      246.50      343.15    187.27 o 
  10  16   7       85.62      102.84    143.91 o 
  11  16   7      147.24       39.37    147.62 o 
  12  16   7      623.26      956.49    261.21 o 
 -16  17   7      109.15     -228.64    325.99 o 
 -15  17   7       23.02      264.44    346.89 o 
 -14  17   7      284.05      497.20    193.04 o 
 -13  17   7       56.34     -161.88    161.88 o 
 -12  17   7        7.32       42.15    157.88 o 
 -11  17   7     2194.37     2111.66    182.62 o 
 -10  17   7        8.32      -55.34    105.60 o 
  -9  17   7     2544.74     2788.00    190.84 o 
  -8  17   7      175.94      291.72    131.46 o 
  -7  17   7     2930.21     3169.21    223.15 o 
  -6  17   7      944.30      964.30    152.48 o 
  -5  17   7     1492.08     1145.56    158.16 o 
  -4  17   7     3031.04     2898.74    255.71 o 
  -3  17   7     2221.60     1911.03    173.65 o 
  -2  17   7     1149.67     1084.84    155.08 o 
  -1  17   7      115.86       19.74    136.21 o 
   0  17   7        3.89      -90.38     98.43 o 
   1  17   7      998.78      893.41    189.77 o 
   2  17   7      153.65      -53.59    148.56 o 
   3  17   7      258.93      301.51    160.49 o 
   4  17   7     3158.39     3264.97    283.80 o 
   5  17   7     1887.55     2014.81    249.71 o 
   6  17   7        7.21       17.96    122.20 o 
   7  17   7      569.71      647.12    153.68 o 
   8  17   7       11.52      -71.22    144.85 o 
   9  17   7      485.18      597.63    159.87 o 
  10  17   7        2.51      -33.85    141.71 o 
  11  17   7      122.53      286.48    265.39 o 
 -15  18   7        0.63      145.68    216.47 o 
 -14  18   7      637.23      514.28    223.15 o 
 -13  18   7        1.52      -59.51    172.14 o 
 -12  18   7     1573.39     1822.30    222.24 o 
 -11  18   7      786.22      834.70    148.75 o 
 -10  18   7      308.91      331.38    130.25 o 
  -9  18   7      695.05      512.94    135.22 o 
  -8  18   7      597.73      905.23    163.42 o 
  -7  18   7      492.63      407.69    137.57 o 
  -6  18   7      623.77      699.55    156.25 o 
  -5  18   7     1846.64     1686.30    180.24 o 
  -4  18   7     2257.73     2272.98    191.89 o 
  -3  18   7      534.31      430.10    278.87 o 
  -2  18   7     1267.37     1210.89    157.35 o 
  -1  18   7        4.27       40.44    109.33 o 
   0  18   7     1145.03     1275.70    240.60 o 
   1  18   7        0.48      159.25    156.44 o 
   2  18   7     2377.58     2215.43    319.72 o 
   3  18   7       24.89      -27.89    150.76 o 
   4  18   7      633.94      571.35    191.48 o 
   5  18   7       32.76      144.22    164.67 o 
   6  18   7        7.52     -157.50    317.63 o 
   7  18   7      337.80      211.16    186.11 o 
   8  18   7      118.92       42.46    180.75 o 
   9  18   7      145.66      269.34    195.81 o 
  10  18   7      221.40       20.21    150.18 o 
  11  18   7       13.03     -271.66    271.66 o 
 -15  19   7        3.93     -215.24    215.24 o 
 -14  19   7       43.52     -196.13    198.82 o 
 -13  19   7      174.25       13.79    174.68 o 
 -12  19   7      134.77      114.85    172.46 o 
 -11  19   7      980.31      842.82    155.53 o 
 -10  19   7      419.64      466.37    139.22 o 
  -9  19   7     2552.86     2611.50    222.79 o 
  -8  19   7      108.65       76.65    136.54 o 
  -7  19   7     1365.86     1410.98    176.79 o 
  -6  19   7       41.86       10.77    126.06 o 
  -5  19   7     2037.78     2087.99    194.33 o 
  -4  19   7       54.97       -3.24    120.85 o 
  -3  19   7      252.86      423.65    153.05 o 
  -2  19   7     1901.57     2076.01    189.24 o 
  -1  19   7       30.63     -108.12    108.12 o 
   0  19   7      552.95      859.95    197.50 o 
   1  19   7        3.94      -69.30    158.63 o 
   2  19   7      579.16      686.23    203.47 o 
   3  19   7      939.34      874.32    211.68 o 
   4  19   7      259.65      134.02    177.31 o 
   5  19   7      371.68      193.14    178.46 o 
   6  19   7      188.78      306.98    183.66 o 
   7  19   7      716.70      914.81    225.72 o 
   8  19   7       70.59     -108.63    173.60 o 
   9  19   7      403.68      365.06    384.50 o 
  10  19   7        5.99     -119.18    545.41 o 
 -14  20   7      523.75      608.66    245.16 o 
 -13  20   7      113.71       71.46    181.60 o 
 -12  20   7       87.72      127.16    184.01 o 
 -11  20   7       96.14      -51.48    153.00 o 
 -10  20   7     1052.73     1138.58    212.22 o 
  -9  20   7      420.92      449.29    160.48 o 
  -8  20   7       72.69      -37.37    137.19 o 
  -7  20   7      158.02      -19.23    133.32 o 
  -6  20   7       10.38       47.07    131.42 o 
  -5  20   7     1605.68     1843.83    250.38 o 
  -4  20   7     1282.64     1403.25    175.63 o 
  -3  20   7      352.04      163.45    127.37 o 
  -2  20   7     1489.34     1607.19    183.39 o 
  -1  20   7      452.92      383.86    140.49 o 
   0  20   7      708.46      387.46    192.80 o 
   1  20   7      484.80      267.99    192.25 o 
   2  20   7     3019.45     3104.80    307.30 o 
   3  20   7      551.36      359.12    263.30 o 
   4  20   7        1.04     -138.27    169.60 o 
   5  20   7        5.45       -0.79    284.20 o 
   6  20   7        7.29      -53.78    202.70 o 
   7  20   7      227.54      314.24    211.24 o 
   8  20   7       12.95      304.18    216.83 o 
   9  20   7        8.72     -134.29    311.36 o 
 -13  21   7       16.87      121.31    215.77 o 
 -12  21   7      243.43      403.69    199.13 o 
 -11  21   7       41.52      -84.01    150.93 o 
 -10  21   7      763.00      799.71    180.04 o 
  -9  21   7     1916.15     1757.68    296.94 o 
  -8  21   7      836.50      675.47    174.02 o 
  -7  21   7      117.49       -7.92    203.81 o 
  -6  21   7      493.83      402.44    196.73 o 
  -5  21   7     1416.39     1216.29    179.30 o 
  -4  21   7      233.54      101.37    130.75 o 
  -3  21   7      652.04      652.46    154.22 o 
  -2  21   7      597.20      499.05    146.29 o 
  -1  21   7       12.78     -115.93    115.93 o 
   0  21   7      136.70       30.99    194.34 o 
   1  21   7       27.43     -127.56    170.60 o 
   2  21   7      498.70      454.60    332.26 o 
   3  21   7      907.91      784.07    221.76 o 
   4  21   7      196.40       25.59    192.25 o 
   5  21   7      192.56      174.22    193.80 o 
   6  21   7      202.22      173.15    273.75 o 
   7  21   7      322.92      646.03    235.92 o 
   8  21   7      213.93      271.66    296.73 o 
 -12  22   7       16.26       21.38    192.27 o 
 -11  22   7       17.94     -125.15    155.25 o 
 -10  22   7      230.40      119.73    162.96 o 
  -9  22   7      284.21      453.01    175.01 o 
  -8  22   7       14.63      231.93    156.77 o 
  -7  22   7       15.94      -71.93    171.61 o 
  -6  22   7        4.67      -66.23    134.13 o 
  -5  22   7      736.10      492.06    155.12 o 
  -4  22   7      297.76      323.94    151.08 o 
  -3  22   7     1121.84     1142.86    183.95 o 
  -2  22   7      716.62      822.09    168.05 o 
  -1  22   7      305.48       82.27    178.60 o 
   0  22   7       81.53       46.49    182.46 o 
   1  22   7      864.78      390.86    207.58 o 
   2  22   7     1402.01     1369.61    253.86 o 
   3  22   7      754.79      843.15    344.80 o 
   4  22   7       27.39       97.90    204.10 o 
   5  22   7       60.54     -204.98    221.51 o 
   6  22   7       31.77      128.17    220.17 o 
   7  22   7       43.30     -129.15    204.81 o 
 -11  23   7        7.86     -118.75    162.53 o 
 -10  23   7      967.87      841.05    196.70 o 
  -9  23   7      223.90      187.09    172.12 o 
  -8  23   7      669.69      611.24    185.10 o 
  -7  23   7        2.54     -145.56    145.56 o 
  -6  23   7      251.23       24.15    142.94 o 
  -5  23   7      238.10      225.17    154.37 o 
  -4  23   7     1325.98     1606.77    228.99 o 
  -3  23   7      121.70      -17.26    219.55 o 
  -2  23   7       11.91     -160.59    160.59 o 
  -1  23   7       36.12     -140.01    176.26 o 
   0  23   7       16.70     -166.92    166.92 o 
   1  23   7       29.21      -44.78    190.58 o 
   2  23   7      257.40     -101.96    189.23 o 
   3  23   7       72.26      -50.41    207.84 o 
   4  23   7      566.12      486.92    238.01 o 
   5  23   7        2.60      164.89    219.91 o 
   6  23   7       80.82      102.82    267.48 o 
 -10  24   7        0.11     -154.94    166.84 o 
  -9  24   7       50.76     -121.92    163.95 o 
  -8  24   7       60.41       31.71    133.15 o 
  -7  24   7        9.62     -226.73    226.73 o 
  -6  24   7        8.65       57.78    149.59 o 
  -5  24   7      228.02      200.01    163.04 o 
  -4  24   7       83.16      -99.20    259.34 o 
  -3  24   7     1162.78     1023.89    191.02 o 
  -2  24   7       18.44      -60.91    346.89 o 
  -1  24   7      198.66      137.33    203.22 o 
   0  24   7       26.13     -144.88    332.26 o 
   1  24   7      372.76      414.83    252.85 o 
   2  24   7       40.99       84.59    390.77 o 
   3  24   7     1000.39      887.28    516.15 o 
   4  24   7       32.42       15.89    342.71 o 
   5  24   7      106.70      -10.21    225.94 o 
  -8  25   7      460.71      355.39    188.78 o 
  -7  25   7        2.29      163.43    166.11 o 
  -6  25   7      116.39       67.71    158.79 o 
  -5  25   7       32.85       60.62    161.56 o 
  -4  25   7      681.31      816.75    234.87 o 
  -3  25   7        0.22      191.05    300.91 o 
  -2  25   7       17.18     -294.65    294.65 o 
  -1  25   7        5.71      -66.65    296.73 o 
   0  25   7       90.38       -5.81    526.60 o 
   1  25   7       79.15      -89.25    221.56 o 
   2  25   7      283.93      534.77    426.30 o 
   3  25   7       69.46       90.13    294.65 o 
  -5  26   7      101.72       16.68    174.35 o 
  -4  26   7       23.50       14.60    165.45 o 
  -3  26   7      534.64      281.39    338.53 o 
  -2  26   7      186.80       79.22    225.49 o 
  -1  26   7      124.60       74.40    338.53 o 
   0  26   7       44.13     -185.10    637.35 o 
 -20   0   8       15.69       65.38    214.22 o 
 -18   0   8       54.03      -15.00    179.62 o 
 -16   0   8     6714.20     7079.59    388.54 o 
 -14   0   8     5311.88     5259.38    503.61 o 
 -12   0   8       81.19      -90.42    120.73 o 
 -10   0   8    12801.59    11672.40    392.52 o 
  -8   0   8     2266.45     2557.54    116.54 o 
  -6   0   8    13438.07    13667.94    349.24 o 
  -4   0   8     2419.61     2085.13    154.64 o 
  -2   0   8    34390.04    31277.55    643.51 o 
   0   0   8     2847.69     2838.79    171.40 o 
   2   0   8    68661.81    68148.92   1266.35 o 
   4   0   8     7511.39     7277.71    311.36 o 
   6   0   8     1073.80     1127.40    120.85 o 
   8   0   8     1054.89      806.62    259.12 o 
  10   0   8     1102.96     1592.34    313.45 o 
  12   0   8      432.78      279.43    221.51 o 
  14   0   8      135.14      254.94    242.40 o 
 -21   1   8     1009.40     1345.76    384.50 o 
 -20   1   8       92.72     -106.41    175.85 o 
 -19   1   8      345.71      262.37    146.64 o 
 -18   1   8       12.76     -129.70    129.70 o 
 -17   1   8      289.48       44.08    120.10 o 
 -16   1   8      497.68      443.29    134.89 o 
 -15   1   8     1091.51     1157.33    146.62 o 
 -14   1   8      355.50      459.35    118.41 o 
 -13   1   8      343.84      324.81    201.48 o 
 -12   1   8      507.39      562.74    107.38 o 
 -11   1   8      223.63      267.92     94.50 o 
 -10   1   8      146.79       29.26     85.87 o 
  -9   1   8    29206.31    28314.00    391.68 o 
  -8   1   8     4054.33     4337.02    142.05 o 
  -7   1   8    13142.97    13004.21    211.60 o 
  -6   1   8     6737.36     6771.22    214.94 o 
  -5   1   8    54928.55    50913.76    685.10 o 
  -4   1   8     1645.21     1716.33     96.08 o 
  -3   1   8    68029.25    63559.72    835.24 o 
  -2   1   8      813.00      819.43     88.07 o 
  -1   1   8      360.76      533.44     68.91 o 
   0   1   8      212.73      202.47     61.77 o 
   1   1   8        2.25      134.80     59.68 o 
   2   1   8     3074.36     3067.47    126.55 o 
   3   1   8      875.38      897.79     74.81 o 
   4   1   8     2283.17     2624.52    118.30 o 
   5   1   8     4003.24     4154.61    135.05 o 
   6   1   8       15.21       57.79    145.96 o 
   7   1   8     2662.39     3557.55    524.51 o 
   8   1   8      740.23      393.30    190.16 o 
   9   1   8     4984.37     5322.54    325.99 o 
  10   1   8      354.54      -10.39    160.88 o 
  11   1   8       22.66     -149.32    151.66 o 
  12   1   8        3.15     -118.42    118.42 o 
  13   1   8       16.10      147.94    151.66 o 
  14   1   8        8.78      -54.01    153.33 o 
  15   1   8       26.03      100.44    178.34 o 
 -20   2   8        0.74     -112.48    147.27 o 
 -19   2   8       16.65     -132.88    132.88 o 
 -18   2   8       28.35     -119.28    119.28 o 
 -17   2   8        3.40     -111.43    111.43 o 
 -16   2   8     1905.49     1859.26    168.91 o 
 -15   2   8     2025.05     1850.25    166.97 o 
 -14   2   8     7014.33     6728.01    244.71 o 
 -13   2   8      333.03      232.35    106.40 o 
 -12   2   8       69.13      124.05     94.36 o 
 -11   2   8     5438.31     5233.81    202.61 o 
 -10   2   8    22399.64    22097.60    726.30 o 
  -9   2   8     1959.33     1489.33    135.44 o 
  -8   2   8    11995.60    11693.94    191.90 o 
  -7   2   8     6271.65     6885.41    145.37 o 
  -6   2   8      205.25      276.24     62.13 o 
  -5   2   8     9000.66     9064.46    192.55 o 
  -4   2   8    16822.07    18314.09    302.17 o 
  -3   2   8     2849.04     2592.45    112.32 o 
  -2   2   8     6029.10     6594.85    163.29 o 
  -1   2   8    11403.19     9650.60    199.45 o 
   0   2   8     2487.26     2666.04    144.66 o 
   1   2   8       18.78      137.08     57.84 o 
   2   2   8    49682.72    50563.36    685.25 o 
   3   2   8     6405.70     6023.56    194.94 o 
   4   2   8     6975.83     7335.04    219.54 o 
   5   2   8        8.70      -64.28    108.97 o 
   6   2   8      649.40      601.99    126.13 o 
   7   2   8       49.33      -20.60     95.64 o 
   8   2   8      187.02       73.26    150.63 o 
   9   2   8      275.00       85.23    152.91 o 
  10   2   8      191.58      -64.48    154.96 o 
  11   2   8      602.96      231.88    305.09 o 
  12   2   8      338.35      156.98    133.05 o 
  13   2   8        6.51      -89.98    144.72 o 
  14   2   8      525.50      500.68    181.45 o 
  15   2   8      169.02      -86.00    163.04 o 
 -20   3   8      514.84      246.68    158.50 o 
 -19   3   8      200.44      202.77    144.30 o 
 -18   3   8      187.16      183.75    130.79 o 
 -17   3   8       48.38     -111.99    111.99 o 
 -16   3   8     2688.42     2831.99    193.66 o 
 -15   3   8      898.55      880.03    138.44 o 
 -14   3   8       71.76       50.15    103.55 o 
 -13   3   8      575.02      450.40    116.11 o 
 -12   3   8      125.04      -92.90     92.90 o 
 -11   3   8     5223.45     5173.60    292.70 o 
 -10   3   8     1910.20     1869.10     95.17 o 
  -9   3   8     8593.11     7473.54    182.55 o 
  -8   3   8    31640.94    29991.27    362.63 o 
  -7   3   8       21.31      -29.32     47.50 o 
  -6   3   8      583.61      549.17     69.09 o 
  -5   3   8    30343.76    33920.37    488.73 o 
  -4   3   8    10212.54    10345.08    228.36 o 
  -3   3   8    21642.38    21316.25    339.34 o 
  -2   3   8     3320.15     3092.00    129.70 o 
  -1   3   8     3770.93     3977.46    159.86 o 
   0   3   8      741.16      931.53    116.43 o 
   1   3   8     3765.37     4427.29    128.22 o 
   2   3   8    10112.83     9534.03    249.78 o 
   3   3   8      577.23      779.37    100.83 o 
   4   3   8    11071.85    10340.17    271.28 o 
   5   3   8      102.14       43.23     89.06 o 
   6   3   8      491.31      569.37    105.46 o 
   7   3   8     3782.68     3861.92    201.05 o 
   8   3   8     4095.01     4224.44    307.18 o 
   9   3   8     1410.64     1305.25    234.04 o 
  10   3   8     1400.15     1564.76    220.15 o 
  11   3   8      139.58       83.08    178.18 o 
  12   3   8       34.90      -65.86    125.67 o 
  13   3   8       34.42      -83.67    143.31 o 
  14   3   8       56.69      250.61    166.95 o 
  15   3   8        6.72       32.21    174.93 o 
 -20   4   8       76.19      341.71    172.21 o 
 -19   4   8       31.11      -56.62    136.94 o 
 -18   4   8        0.33      -21.88    124.22 o 
 -17   4   8       59.44       19.39    122.60 o 
 -16   4   8     1292.15     1549.33    161.98 o 
 -15   4   8     2497.41     2447.93    310.41 o 
 -14   4   8     2064.67     1990.52    244.31 o 
 -13   4   8     7392.97     7560.24    255.54 o 
 -12   4   8     3104.12     2706.52    171.32 o 
 -11   4   8     1257.71     1176.82    124.00 o 
 -10   4   8      301.05      402.81     67.24 o 
  -9   4   8     4968.34     4586.75    113.44 o 
  -8   4   8    15901.16    14076.96    230.53 o 
  -7   4   8     2519.29     2729.22    125.47 o 
  -6   4   8       31.85       48.81    107.06 o 
  -5   4   8       96.42      111.19     71.20 o 
  -4   4   8    33392.00    34010.56    579.83 o 
  -3   4   8    10986.24    10590.93    404.97 o 
  -2   4   8     6708.70     5884.06    180.78 o 
  -1   4   8    23826.88    22985.69    414.82 o 
   0   4   8      186.39      106.55     62.56 o 
   1   4   8     9998.91    10734.76    259.76 o 
   2   4   8    10835.98     9673.61    257.75 o 
   3   4   8    18216.55    17108.67    556.96 o 
   4   4   8     4584.83     4300.47    191.70 o 
   5   4   8     2645.82     2618.17    160.50 o 
   6   4   8       20.03      167.43     99.33 o 
   7   4   8      939.22     1077.17    132.64 o 
   8   4   8      297.74      392.47    170.51 o 
   9   4   8      247.79      145.30    192.25 o 
  10   4   8      522.91      775.21    292.56 o 
  11   4   8      699.17      393.45    135.86 o 
  12   4   8      826.26      589.79    150.88 o 
  13   4   8      386.31      599.69    172.71 o 
  14   4   8      368.76      386.46    261.21 o 
  15   4   8      504.53      294.61    191.48 o 
 -20   5   8      713.07     1064.77    266.55 o 
 -19   5   8      227.71       15.24    142.79 o 
 -18   5   8      431.54      366.03    139.09 o 
 -17   5   8       54.43     -112.54    112.54 o 
 -16   5   8     2751.45     2890.03    196.66 o 
 -15   5   8     1001.15      845.11    137.29 o 
 -14   5   8       10.06      -99.12    100.55 o 
 -13   5   8     1956.45     2202.14    162.13 o 
 -12   5   8      596.04      702.64    115.99 o 
 -11   5   8    16390.74    15539.09    337.12 o 
 -10   5   8     1342.65     1506.47     96.35 o 
  -9   5   8      633.02      687.47     75.14 o 
  -8   5   8    39063.70    37051.21    558.60 o 
  -7   5   8     1210.03     1060.19     91.57 o 
  -6   5   8     9594.11     9138.57    335.51 o 
  -5   5   8     1059.99     1204.22    107.60 o 
  -4   5   8     6667.57     5994.61    192.53 o 
  -3   5   8     5620.43     5325.48    181.47 o 
  -2   5   8     6868.65     5410.24    173.28 o 
  -1   5   8     3377.34     4574.33    156.94 o 
   0   5   8      110.05       24.85     49.53 o 
   1   5   8     7594.49     6285.76    346.89 o 
   2   5   8        2.81      129.74    110.75 o 
   3   5   8     1683.41     1556.30    155.62 o 
   4   5   8     7131.77     6749.98    240.43 o 
   5   5   8     1018.99      994.75    121.39 o 
   6   5   8     3410.87     3003.04    179.60 o 
   7   5   8     2792.09     2885.79    181.37 o 
   8   5   8     5736.26     5986.99    283.22 o 
   9   5   8       36.08      -37.78    173.44 o 
  10   5   8     2366.87     2676.00    202.58 o 
  11   5   8      399.47      222.52    225.35 o 
  12   5   8       66.24      232.65    132.49 o 
  13   5   8        0.04      167.17    234.04 o 
  14   5   8       72.32       88.91    286.29 o 
  15   5   8        4.66     -109.12    163.84 o 
 -20   6   8      180.13        9.44    227.88 o 
 -19   6   8       20.08      177.30    169.19 o 
 -18   6   8       74.66      135.24    154.31 o 
 -17   6   8      597.28      580.44    141.70 o 
 -16   6   8      285.94      352.09    127.73 o 
 -15   6   8     1234.52      931.98    140.04 o 
 -14   6   8      359.27      241.99    115.61 o 
 -13   6   8     5372.64     5568.99    229.52 o 
 -12   6   8      345.31      338.30    132.11 o 
 -11   6   8     2495.57     2571.90    136.32 o 
 -10   6   8     3787.13     4387.55    156.23 o 
  -9   6   8     9546.57     9616.03    204.72 o 
  -8   6   8     4231.59     3673.15    152.73 o 
  -7   6   8     5529.99     5174.56    187.00 o 
  -6   6   8      391.26      345.49     82.31 o 
  -5   6   8      281.74      437.60    146.49 o 
  -4   6   8    20751.56    21466.16    437.60 o 
  -3   6   8    16236.44    17025.45    614.37 o 
  -2   6   8    31685.31    30871.31    536.66 o 
  -1   6   8    32640.90    33531.30    843.17 o 
   0   6   8      904.43      759.83     73.88 o 
   1   6   8     8921.31     9720.45    216.85 o 
   2   6   8        3.11       -7.09    101.67 o 
   3   6   8    14728.91    14828.46    417.79 o 
   4   6   8      955.00     1012.06    254.94 o 
   5   6   8     1908.39     2305.98    194.52 o 
   6   6   8       83.27       26.11    109.10 o 
   7   6   8     1075.51      970.72    136.37 o 
   8   6   8      583.05      668.70    130.28 o 
   9   6   8        9.64      -53.64    240.31 o 
  10   6   8      689.64      626.90    140.19 o 
  11   6   8      400.18      306.25    135.96 o 
  12   6   8      264.57      279.30    170.25 o 
  13   6   8      917.84      781.54    292.56 o 
  14   6   8       36.97       23.36    157.92 o 
 -20   7   8      504.74      624.44    355.25 o 
 -19   7   8       14.92       24.85    169.46 o 
 -18   7   8     1073.76     1209.70    198.67 o 
 -17   7   8      769.20     1097.90    181.71 o 
 -16   7   8      778.49      909.04    156.23 o 
 -15   7   8       95.63      -27.68    138.14 o 
 -14   7   8      114.04      -16.09    104.88 o 
 -13   7   8       29.88       -7.37     99.95 o 
 -12   7   8       38.26      -10.39     98.18 o 
 -11   7   8     3770.46     3636.61    145.28 o 
 -10   7   8     3101.62     3062.85    132.33 o 
  -9   7   8      484.03      392.21     83.60 o 
  -8   7   8     4873.63     4958.21    173.01 o 
  -7   7   8     2118.02     1793.57    116.92 o 
  -6   7   8    25753.96    26939.75    504.21 o 
  -5   7   8     2938.49     3285.27    161.56 o 
  -4   7   8     7457.13     7476.87    221.74 o 
  -3   7   8      259.53      252.67     72.09 o 
  -2   7   8    17215.37    16124.20    414.67 o 
  -1   7   8     1942.89     2148.57    131.91 o 
   0   7   8     5410.46     5653.78    172.15 o 
   1   7   8     7960.52     7055.75    182.59 o 
   2   7   8     1524.33     1888.28    176.65 o 
   3   7   8      292.06      285.07    126.15 o 
   4   7   8     3758.70     3548.47    231.30 o 
   5   7   8     2752.43     2782.33    217.66 o 
   6   7   8     5201.32     5292.66    292.17 o 
   7   7   8        8.65       56.34    106.32 o 
   8   7   8     2426.13     2821.87    193.15 o 
   9   7   8       32.83       15.20    112.81 o 
  10   7   8     2852.39     2778.79    211.24 o 
  11   7   8        1.09      266.41    130.76 o 
  12   7   8      401.74      600.80    157.56 o 
  13   7   8       41.12       34.61    172.41 o 
  14   7   8        1.45     -141.48    141.48 o 
 -20   8   8       44.36      -91.16    224.93 o 
 -19   8   8        3.07     -130.53    214.67 o 
 -18   8   8       49.98      248.16    165.28 o 
 -17   8   8     1433.29     1436.13    199.35 o 
 -16   8   8        3.50       23.90    136.48 o 
 -15   8   8      147.09      151.48    141.18 o 
 -14   8   8      657.87      659.70    129.76 o 
 -13   8   8     3012.26     2655.43    174.70 o 
 -12   8   8     2611.92     2488.93    207.55 o 
 -11   8   8     4541.27     4349.12    161.69 o 
 -10   8   8      840.26      906.30    102.33 o 
  -9   8   8     2175.21     2090.86    132.31 o 
  -8   8   8     2459.93     2198.45    140.55 o 
  -7   8   8     5441.15     5926.06    189.60 o 
  -6   8   8      606.56      648.03     99.93 o 
  -5   8   8     3735.10     3032.79    162.53 o 
  -4   8   8      821.92      938.79    105.99 o 
  -3   8   8     1620.96     1390.58    113.05 o 
  -2   8   8     9123.55     9251.13    372.83 o 
  -1   8   8    18975.74    18101.37    364.24 o 
   0   8   8      940.63      750.47     82.75 o 
   1   8   8    19709.44    18706.81    427.62 o 
   2   8   8      800.46      403.76    135.56 o 
   3   8   8      243.05      326.57    307.18 o 
   4   8   8      351.23      316.46    136.82 o 
   5   8   8     4856.40     5365.27    284.62 o 
   6   8   8     1297.02     1166.31    180.87 o 
   7   8   8        0.20       41.79    300.91 o 
   8   8   8      694.68      504.29    107.90 o 
   9   8   8       63.33       26.13     98.70 o 
  10   8   8      953.47     1101.77    161.64 o 
  11   8   8      185.12      176.94    132.54 o 
  12   8   8        6.95      -10.91    129.12 o 
  13   8   8      656.75      444.96    190.46 o 
  14   8   8       40.04      -39.70    156.29 o 
 -19   9   8      437.17      493.31    332.26 o 
 -18   9   8     1183.10     1443.57    208.13 o 
 -17   9   8     1025.69     1499.70    273.69 o 
 -16   9   8       27.63       24.30    140.57 o 
 -15   9   8       63.55     -122.55    129.77 o 
 -14   9   8      794.61      868.25    214.50 o 
 -13   9   8       19.22      -31.58    128.37 o 
 -12   9   8      980.23      834.82    160.22 o 
 -11   9   8      743.73      573.40    111.67 o 
 -10   9   8      490.34      496.46     98.87 o 
  -9   9   8     1316.41     1311.32    128.49 o 
  -8   9   8      109.89      144.21     79.96 o 
  -7   9   8    16934.58    16904.40    379.74 o 
  -6   9   8    14339.42    13126.46    323.14 o 
  -5   9   8    20378.32    20145.70    419.40 o 
  -4   9   8     2082.23     2121.72    140.88 o 
  -3   9   8      414.49      572.36     93.03 o 
  -2   9   8     4981.14     6028.04    340.51 o 
  -1   9   8      413.38      189.64     76.70 o 
   0   9   8     1578.51     2319.66    133.88 o 
   1   9   8     1613.90     1755.62    112.29 o 
   2   9   8     6835.20     6186.64    184.72 o 
   3   9   8     3269.69     3262.42    237.77 o 
   4   9   8      373.65       93.04    135.56 o 
   5   9   8     6399.92     5954.20    302.82 o 
   6   9   8     7642.55     7834.92    345.61 o 
   7   9   8      587.25      599.71    216.23 o 
   8   9   8      828.00      760.05    134.30 o 
   9   9   8      632.45      664.67    120.24 o 
  10   9   8      206.63      252.96    129.30 o 
  11   9   8      435.44      255.74    138.29 o 
  12   9   8      634.24      551.86    195.18 o 
  13   9   8      172.95      137.58    184.26 o 
  14   9   8       24.46       29.26    165.49 o 
 -19  10   8       53.58       83.40    223.91 o 
 -18  10   8      449.44      601.11    186.98 o 
 -17  10   8      703.33      758.30    271.33 o 
 -16  10   8      165.95      168.83    161.94 o 
 -15  10   8        2.24     -167.10    167.10 o 
 -14  10   8      955.52      749.48    166.40 o 
 -13  10   8     2287.75     2191.16    300.18 o 
 -12  10   8     9386.90     9449.65    622.55 o 
 -11  10   8     2700.97     2463.02    161.62 o 
 -10  10   8      904.64      915.57    116.24 o 
  -9  10   8      897.30      729.42    106.27 o 
  -8  10   8      329.57      366.78     92.27 o 
  -7  10   8     4288.51     3860.03    193.53 o 
  -6  10   8     1032.71      875.67    118.54 o 
  -5  10   8      358.01      355.76     98.74 o 
  -4  10   8      376.56      248.82     92.07 o 
  -3  10   8       71.12       92.05     80.87 o 
  -2  10   8    11291.65    10232.42    267.32 o 
  -1  10   8     4434.76     4052.40    305.99 o 
   0  10   8    14505.61    14331.28    323.84 o 
   1  10   8     4851.70     5289.69    185.60 o 
   2  10   8     2658.50     2587.37    218.15 o 
   3  10   8        1.40       61.80    150.46 o 
   4  10   8     1324.83     1208.77    182.94 o 
   5  10   8     3806.76     3782.89    271.45 o 
   6  10   8     1898.66     1851.01    165.79 o 
   7  10   8       11.55     -106.50    106.50 o 
   8  10   8        6.60       -8.32    103.70 o 
   9  10   8      305.45      296.53    124.64 o 
  10  10   8      500.93      672.12    125.15 o 
  11  10   8        0.65     -123.38    123.38 o 
  12  10   8      330.70      174.28    177.02 o 
  13  10   8      223.62      413.02    199.33 o 
 -19  11   8      872.23      818.05    261.23 o 
 -18  11   8      106.49      295.75    476.45 o 
 -17  11   8     1016.41     1359.70    205.78 o 
 -16  11   8        6.29     -140.66    140.66 o 
 -15  11   8       27.30       43.71    143.29 o 
 -14  11   8      227.97      159.13    148.82 o 
 -13  11   8       69.70      196.94    143.22 o 
 -12  11   8       11.08       70.81    133.77 o 
 -11  11   8     3553.19     4095.91    289.55 o 
 -10  11   8      362.56      111.68     98.49 o 
  -9  11   8      362.23      282.73    138.92 o 
  -8  11   8      489.61      510.71     96.40 o 
  -7  11   8     7386.18     6978.61    256.89 o 
  -6  11   8     3435.44     3533.98    195.46 o 
  -5  11   8    13429.31    13585.10    340.16 o 
  -4  11   8      594.49      584.19    105.20 o 
  -3  11   8        2.59      -48.27     80.25 o 
  -2  11   8     1185.75      888.07    151.20 o 
  -1  11   8     1326.22     1334.26    122.66 o 
   0  11   8     1349.64     1293.13    132.40 o 
   1  11   8       95.81      260.12     87.44 o 
   2  11   8      735.26      703.07    188.07 o 
   3  11   8     1429.81     1424.04    300.91 o 
   4  11   8       87.57       37.44    140.35 o 
   5  11   8     4613.92     4961.50    228.68 o 
   6  11   8     1968.91     2160.62    178.20 o 
   7  11   8     4362.72     4022.99    228.19 o 
   8  11   8       96.18      -81.28    107.41 o 
   9  11   8      114.41      -60.40    129.59 o 
  10  11   8       39.37       11.91    124.56 o 
  11  11   8     1522.67     1747.47    195.92 o 
  12  11   8      138.12      209.56    181.80 o 
  13  11   8      251.44      562.29    209.43 o 
 -18  12   8      356.45      519.40    239.75 o 
 -17  12   8       26.65      118.92    163.61 o 
 -16  12   8      568.85      750.44    180.56 o 
 -15  12   8       41.31      -79.63    143.71 o 
 -14  12   8      667.31      708.11    322.55 o 
 -13  12   8        8.45       11.00    142.07 o 
 -12  12   8    13538.48    13344.20    457.20 o 
 -11  12   8      308.07      209.11    110.19 o 
 -10  12   8     1569.61     1725.59    145.80 o 
  -9  12   8      169.99      223.81     98.44 o 
  -8  12   8      100.21      163.42     93.92 o 
  -7  12   8      124.59      107.72    102.93 o 
  -6  12   8      276.99      296.00    183.05 o 
  -5  12   8       48.38      128.41     99.31 o 
  -4  12   8     1171.55     1016.16    124.43 o 
  -3  12   8       87.94      243.80     92.88 o 
  -2  12   8     8428.96     8277.10    259.34 o 
  -1  12   8       15.51      183.53     89.73 o 
   0  12   8    30353.66    30169.55    567.64 o 
   1  12   8       42.03       -2.23     79.30 o 
   2  12   8     1707.39     1292.05    183.23 o 
   3  12   8      150.74      126.89     93.81 o 
   4  12   8     1342.67     1245.66    146.27 o 
   5  12   8        1.29       96.65    104.30 o 
   6  12   8     4251.12     4598.65    232.69 o 
   7  12   8       50.95        3.72    110.08 o 
   8  12   8      832.98      812.19    183.55 o 
   9  12   8       49.60       -9.01    120.53 o 
  10  12   8      276.68      242.45    139.91 o 
  11  12   8        8.63      105.28    134.92 o 
  12  12   8      435.03      599.59    271.66 o 
  13  12   8        8.49      -42.45    177.90 o 
 -18  13   8        8.28      -56.46    213.51 o 
 -17  13   8      904.43      783.81    239.16 o 
 -16  13   8        5.04     -152.46    241.86 o 
 -15  13   8       20.77       85.16    236.79 o 
 -14  13   8        3.38      -10.05    141.30 o 
 -13  13   8      121.52        5.04    140.03 o 
 -12  13   8      440.94      489.60    155.33 o 
 -11  13   8      934.73      977.90    131.52 o 
 -10  13   8        7.34      -82.70     91.50 o 
  -9  13   8     2286.48     2506.55    176.75 o 
  -8  13   8       11.32      -39.86    102.14 o 
  -7  13   8     7922.16     8352.34    289.73 o 
  -6  13   8     1868.23     1815.51    161.39 o 
  -5  13   8    11980.81    12235.24    336.56 o 
  -4  13   8     1080.09      972.71    129.67 o 
  -3  13   8       57.27       72.25    134.25 o 
  -2  13   8     1472.81     1714.37    145.49 o 
  -1  13   8     5043.14     5274.58    222.49 o 
   0  13   8      325.79      348.60     92.93 o 
   1  13   8      525.19      464.84     95.31 o 
   2  13   8      931.63      864.27    122.38 o 
   3  13   8     1447.81     1397.84    145.45 o 
   4  13   8        1.65       75.41    103.47 o 
   5  13   8     3161.39     3553.34    213.67 o 
   6  13   8       54.10       92.97    113.78 o 
   7  13   8     2069.89     1977.03    185.57 o 
   8  13   8        2.52       19.34    175.96 o 
   9  13   8      297.53      123.67    135.36 o 
  10  13   8        0.95     -123.66    123.66 o 
  11  13   8     1015.71     1215.47    242.16 o 
  12  13   8       22.66      112.20    180.87 o 
 -18  14   8      204.85      -29.59    216.84 o 
 -17  14   8      386.44      179.46    219.44 o 
 -16  14   8      270.17      173.38    168.92 o 
 -15  14   8       54.84       -6.06    151.44 o 
 -14  14   8      217.25      474.73    169.84 o 
 -13  14   8     1004.97      897.76    181.48 o 
 -12  14   8     6351.34     6062.37    314.50 o 
 -11  14   8        3.95       -1.13    114.62 o 
 -10  14   8      612.59      367.08    113.41 o 
  -9  14   8     1001.40     1211.29    169.51 o 
  -8  14   8       79.25      -85.80    199.51 o 
  -7  14   8     1038.53      934.47    138.90 o 
  -6  14   8      115.60      169.49    110.35 o 
  -5  14   8     2133.22     1949.96    167.33 o 
  -4  14   8       23.60      140.83    106.11 o 
  -3  14   8       33.91     -101.08    127.88 o 
  -2  14   8     6825.23     7160.45    258.58 o 
  -1  14   8     2016.89     1736.60    148.42 o 
   0  14   8     3972.81     4039.78    248.53 o 
   1  14   8     2597.13     2794.61    363.17 o 
   2  14   8      819.32      888.53    127.28 o 
   3  14   8      247.22      101.38    103.80 o 
   4  14   8      663.01      449.29    132.49 o 
   5  14   8     1062.55     1317.64    155.45 o 
   6  14   8     1382.20     1441.05    164.68 o 
   7  14   8        6.67       90.81    121.54 o 
   8  14   8       96.32       96.85    145.62 o 
   9  14   8      127.70       58.76    129.69 o 
  10  14   8      317.93      298.84    142.91 o 
  11  14   8        6.49      262.52    149.81 o 
  12  14   8      251.14       -7.88    178.77 o 
 -17  15   8      413.33      403.70    238.01 o 
 -16  15   8        1.02     -105.23    169.14 o 
 -15  15   8       64.37       -4.46    158.32 o 
 -14  15   8      149.52       26.07    152.92 o 
 -13  15   8        2.99      -92.63    142.72 o 
 -12  15   8      180.64      295.10    178.90 o 
 -11  15   8      562.95      528.28    129.42 o 
 -10  15   8      984.94      989.44    135.93 o 
  -9  15   8     2057.37     1776.19    153.92 o 
  -8  15   8      733.04      792.99    143.80 o 
  -7  15   8     3795.65     4684.45    245.15 o 
  -6  15   8     4447.90     4468.33    251.34 o 
  -5  15   8     6230.63     6305.69    259.70 o 
  -4  15   8      657.88      731.91    131.69 o 
  -3  15   8      301.23      222.65    111.83 o 
  -2  15   8     7021.37     6584.26    255.48 o 
  -1  15   8      182.02      -26.58    150.09 o 
   0  15   8     1409.62     1261.70    179.40 o 
   1  15   8       28.61      -55.10    142.56 o 
   2  15   8     1732.10     1649.79    199.24 o 
   3  15   8      535.92      456.23    121.45 o 
   4  15   8       64.06       95.06    110.42 o 
   5  15   8     2688.53     2769.64    200.05 o 
   6  15   8     1675.26     1587.45    176.16 o 
   7  15   8      272.42      271.37    136.78 o 
   8  15   8      366.38      191.00    132.42 o 
   9  15   8      410.86      676.54    156.20 o 
  10  15   8      197.91      199.57    146.74 o 
  11  15   8      272.87      665.29    172.85 o 
  12  15   8      141.88      242.40    263.30 o 
 -17  16   8      441.07      519.25    311.36 o 
 -16  16   8        0.19       55.16    207.58 o 
 -15  16   8      167.18      199.59    172.66 o 
 -14  16   8      343.84      271.56    318.16 o 
 -13  16   8     1380.84     1206.70    201.21 o 
 -12  16   8     1671.14     1992.02    223.96 o 
 -11  16   8     2278.58     2428.87    186.50 o 
 -10  16   8     1020.54     1035.03    153.64 o 
  -9  16   8      652.01      252.43    135.98 o 
  -8  16   8       54.92      108.03    119.31 o 
  -7  16   8     1687.00     1474.57    167.36 o 
  -6  16   8      279.22      355.09    126.04 o 
  -5  16   8     2807.51     2834.14    205.00 o 
  -4  16   8      651.88      494.15    129.27 o 
  -3  16   8      175.98      189.30    111.81 o 
  -2  16   8     5729.79     5786.02    275.41 o 
  -1  16   8      943.74      758.26    129.63 o 
   0  16   8       70.35       79.05    104.93 o 
   1  16   8     3472.81     3421.34    279.17 o 
   2  16   8      405.96      275.09    162.66 o 
   3  16   8      466.06      427.29    172.49 o 
   4  16   8      657.29      682.41    151.43 o 
   5  16   8     2213.78     2237.74    244.72 o 
   6  16   8       21.38      208.48    129.10 o 
   7  16   8       93.43      231.15    134.40 o 
   8  16   8       15.90     -124.35    124.35 o 
   9  16   8       19.01       32.94    137.12 o 
  10  16   8      205.95      154.32    192.02 o 
  11  16   8       42.04      -27.41    147.41 o 
 -16  17   8       88.90      -21.49    216.83 o 
 -15  17   8       15.23      -23.09    169.20 o 
 -14  17   8      315.81      665.15    188.48 o 
 -13  17   8      149.99      198.31    170.98 o 
 -12  17   8       30.41      -54.02    152.83 o 
 -11  17   8      538.75      439.57    140.55 o 
 -10  17   8     1514.55     1397.08    158.94 o 
  -9  17   8       22.32      135.52    158.18 o 
  -8  17   8     1111.32     1274.73    170.10 o 
  -7  17   8      609.40      549.02    143.48 o 
  -6  17   8     4248.48     4433.73    249.66 o 
  -5  17   8      345.27      241.04    128.42 o 
  -4  17   8     2079.80     2504.52    193.96 o 
  -3  17   8       84.37     -143.04    154.88 o 
  -2  17   8     2163.10     1910.55    171.54 o 
  -1  17   8     1313.32     1429.58    155.82 o 
   0  17   8      493.82      461.08    174.06 o 
   1  17   8     2266.09     2160.33    244.81 o 
   2  17   8      467.51      387.93    179.98 o 
   3  17   8      181.48       75.19    160.67 o 
   4  17   8        9.10      158.89    163.68 o 
   5  17   8     1162.26     1338.16    224.33 o 
   6  17   8     1927.26     1830.84    244.43 o 
   7  17   8      107.89      125.81    133.61 o 
   8  17   8      983.54      958.58    172.49 o 
   9  17   8       96.81      272.10    152.54 o 
  10  17   8      248.68       89.95    154.24 o 
 -15  18   8      563.66      773.33    243.99 o 
 -14  18   8       45.02     -145.79    163.25 o 
 -13  18   8      907.26      991.97    202.91 o 
 -12  18   8       27.46     -138.46    158.29 o 
 -11  18   8     1286.42     1323.19    163.48 o 
 -10  18   8      184.24       47.61    137.66 o 
  -9  18   8     1505.28     1343.33    181.40 o 
  -8  18   8     1268.33     1438.28    182.00 o 
  -7  18   8      449.92      275.87    134.98 o 
  -6  18   8      362.59      257.03    133.26 o 
  -5  18   8      448.04      417.39    139.27 o 
  -4  18   8     1016.94     1084.19    155.82 o 
  -3  18   8      503.84      502.56    136.32 o 
  -2  18   8     1551.81     1926.47    177.53 o 
  -1  18   8      545.56      597.97    135.31 o 
   0  18   8      148.07       29.78    161.65 o 
   1  18   8     3265.33     3278.19    499.43 o 
   2  18   8        1.70      -79.52    159.66 o 
   3  18   8     1279.98     1326.76    225.83 o 
   4  18   8       61.84       31.59    163.68 o 
   5  18   8      865.43      373.53    193.72 o 
   6  18   8        0.32      123.34    206.88 o 
   7  18   8       19.34      160.25    188.03 o 
   8  18   8       17.36     -313.45    313.45 o 
   9  18   8       33.85     -182.57    182.57 o 
  10  18   8      118.67        9.61    198.82 o 
 -15  19   8       25.08      218.53    230.00 o 
 -14  19   8       29.65     -174.61    174.61 o 
 -13  19   8       57.79     -169.48    169.48 o 
 -12  19   8       51.84      110.12    175.21 o 
 -11  19   8      906.61      848.40    217.77 o 
 -10  19   8      297.17      385.66    167.74 o 
  -9  19   8        0.48       28.00    142.15 o 
  -8  19   8     2078.37     2227.85    234.51 o 
  -7  19   8        0.21     -116.01    116.01 o 
  -6  19   8     1377.89     1568.42    185.21 o 
  -5  19   8       31.61      179.61    131.05 o 
  -4  19   8     2159.00     2317.54    201.11 o 
  -3  19   8        5.10     -115.41    115.41 o 
  -2  19   8      888.23      752.38    148.49 o 
  -1  19   8      278.51      121.63    378.23 o 
   0  19   8      118.03       19.08    168.66 o 
   1  19   8      824.08      797.37    206.45 o 
   2  19   8       15.79     -129.70    168.67 o 
   3  19   8        2.89      332.70    186.78 o 
   4  19   8      196.96      -34.33    194.34 o 
   5  19   8      125.47     -143.67    282.11 o 
   6  19   8      458.65      347.47    197.78 o 
   7  19   8      491.53      736.68    340.62 o 
   8  19   8      660.29      801.62    232.60 o 
   9  19   8        1.29       68.96    328.08 o 
 -14  20   8      180.84        0.73    497.34 o 
 -13  20   8       65.23     -106.78    172.65 o 
 -12  20   8       28.83      -93.86    177.35 o 
 -11  20   8      538.26      658.36    173.91 o 
 -10  20   8       48.35      186.62    155.12 o 
  -9  20   8     1150.51     1373.62    197.18 o 
  -8  20   8     1287.84     1142.51    235.07 o 
  -7  20   8       50.79      -78.98    135.77 o 
  -6  20   8       70.73      -46.64    171.56 o 
  -5  20   8        1.84      -12.70    130.03 o 
  -4  20   8     2022.84     1652.42    188.03 o 
  -3  20   8      378.60      570.73    157.18 o 
  -2  20   8        3.55     -110.44    120.79 o 
  -1  20   8     1112.81     1021.22    220.89 o 
   0  20   8      247.27      121.90    227.78 o 
   1  20   8     1387.01     1630.72    248.03 o 
   2  20   8      757.32      817.11    221.35 o 
   3  20   8     1287.22     1418.95    250.99 o 
   4  20   8       85.70      352.62    206.61 o 
   5  20   8       28.89     -174.46    174.46 o 
   6  20   8        0.07     -130.92    185.70 o 
   7  20   8       27.39     -180.67    180.67 o 
   8  20   8       53.22     -107.46    399.13 o 
 -13  21   8        4.94       60.82    301.00 o 
 -12  21   8        0.30     -216.44    216.44 o 
 -11  21   8      191.04      -69.40    154.18 o 
 -10  21   8      183.86      207.10    153.57 o 
  -9  21   8      625.67      810.83    182.17 o 
  -8  21   8      980.70     1146.98    187.39 o 
  -7  21   8      120.39      -14.58    149.23 o 
  -6  21   8       96.67      -60.30    130.34 o 
  -5  21   8      502.32      308.69    144.85 o 
  -4  21   8     1666.84     1773.64    237.78 o 
  -3  21   8      399.08      293.77    139.08 o 
  -2  21   8      523.89      470.63    148.60 o 
  -1  21   8      183.29      234.80    238.22 o 
   0  21   8        2.42     -124.93    257.03 o 
   1  21   8      212.28       14.63    185.36 o 
   2  21   8       43.02      101.18    192.80 o 
   3  21   8       65.54       97.05    194.78 o 
   4  21   8      504.40      708.31    226.93 o 
   5  21   8      121.83      274.25    332.26 o 
   6  21   8       77.78      -13.69    203.84 o 
   7  21   8      230.58      157.21    284.20 o 
 -12  22   8        6.78     -104.79    224.63 o 
 -11  22   8       45.40      -74.51    159.89 o 
 -10  22   8      540.46      629.00    178.45 o 
  -9  22   8      517.91      775.83    190.20 o 
  -8  22   8      423.10      484.06    167.20 o 
  -7  22   8       43.23       -9.98    143.44 o 
  -6  22   8       13.01      -87.38    189.23 o 
  -5  22   8       51.40     -124.04    145.12 o 
  -4  22   8      368.88      279.38    143.99 o 
  -3  22   8      315.28      269.14    184.81 o 
  -2  22   8      429.17      257.33    200.61 o 
  -1  22   8      398.83      249.37    192.25 o 
   0  22   8       74.07      -73.40    184.74 o 
   1  22   8      620.53      650.07    284.20 o 
   2  22   8     1019.35     1057.70    249.90 o 
   3  22   8      662.42      647.96    236.71 o 
   4  22   8      286.88      267.81    226.64 o 
   5  22   8       84.26       71.16    336.44 o 
   6  22   8       22.61      -14.04    214.58 o 
 -11  23   8       27.83     -159.21    159.21 o 
 -10  23   8       78.21      130.68    203.19 o 
  -9  23   8      791.23      696.84    191.14 o 
  -8  23   8      143.20      102.30    166.11 o 
  -7  23   8      204.51       64.73    157.60 o 
  -6  23   8        6.19      245.73    149.21 o 
  -5  23   8      643.34      849.27    180.82 o 
  -4  23   8      717.88      680.79    169.87 o 
  -3  23   8     1301.31     1019.19    251.95 o 
  -2  23   8       61.25     -131.48    186.32 o 
  -1  23   8        4.46      -73.85    305.09 o 
   0  23   8        6.57       66.34    204.81 o 
   1  23   8        1.08     -210.02    501.52 o 
   2  23   8        8.61       -2.69    208.48 o 
   3  23   8      181.28      466.01    235.58 o 
   4  23   8        0.61     -173.00    280.02 o 
   5  23   8      300.22      -15.21    226.63 o 
  -9  24   8       24.04       12.44    239.35 o 
  -8  24   8      136.58     -161.70    161.70 o 
  -7  24   8       15.55      -35.86    148.94 o 
  -6  24   8       12.91       12.37    148.54 o 
  -5  24   8       10.28       77.74    158.96 o 
  -4  24   8      105.27      355.83    165.72 o 
  -3  24   8       26.95       27.58    203.11 o 
  -2  24   8      657.34      593.70    237.69 o 
  -1  24   8        2.22     -180.83    180.83 o 
   0  24   8       40.91     -322.93    323.90 o 
   1  24   8       69.84       63.91    217.87 o 
   2  24   8     1181.66     1049.20    272.51 o 
   3  24   8       35.38      150.10    233.95 o 
   4  24   8      209.31     -127.92    317.63 o 
  -8  25   8       33.61     -250.76    250.76 o 
  -7  25   8      281.71       31.20    164.44 o 
  -6  25   8        9.80      -66.98    155.26 o 
  -5  25   8      246.56      167.51    259.16 o 
  -4  25   8       31.59      -27.29    213.26 o 
  -3  25   8      996.01      843.63    248.10 o 
  -2  25   8       29.76     -122.44    207.19 o 
  -1  25   8        4.17     -198.72    198.72 o 
   0  25   8        2.88     -130.26    215.24 o 
   1  25   8        4.16     -376.54    386.59 o 
   2  25   8        0.23     -205.52    205.52 o 
  -4  26   8      154.91      -47.14    217.67 o 
  -3  26   8       67.56     -248.92    351.07 o 
  -2  26   8      296.44      143.88    340.62 o 
 -21   0   9      359.90      407.49    245.67 o 
 -19   0   9       44.67      273.80    218.45 o 
 -17   0   9       47.72      153.47    179.62 o 
 -15   0   9     8542.56     8553.62    409.23 o 
 -13   0   9      695.91      885.54    175.82 o 
 -11   0   9     1287.04     1201.07    177.31 o 
  -9   0   9    40909.78    37928.52    627.15 o 
  -7   0   9     1460.10     1574.72    254.94 o 
  -5   0   9      638.25      504.38    109.38 o 
  -3   0   9      492.75      828.28    125.38 o 
  -1   0   9     5891.69     6357.88    243.80 o 
   1   0   9     6688.17     6072.98    401.22 o 
   3   0   9    32661.69    32811.61   1061.56 o 
   5   0   9      972.71      813.39    133.74 o 
   7   0   9      474.78      835.87    254.94 o 
   9   0   9     1897.23     2407.31    359.43 o 
  11   0   9      684.07      647.80    280.02 o 
  13   0   9       50.78      129.56    234.04 o 
 -21   1   9       29.71      160.64    203.41 o 
 -20   1   9     1001.72     1017.88    189.36 o 
 -19   1   9      109.89      128.16    196.66 o 
 -18   1   9       10.96      -42.05    124.21 o 
 -17   1   9       63.24        4.05    123.92 o 
 -16   1   9     1514.35     1561.16    164.34 o 
 -15   1   9      598.41      583.83    138.00 o 
 -14   1   9     2624.24     2490.93    174.85 o 
 -13   1   9       62.39      -24.53    100.91 o 
 -12   1   9       63.09       23.97     94.34 o 
 -11   1   9      616.88      627.96    107.97 o 
 -10   1   9      715.03      517.70    101.93 o 
  -9   1   9     3350.94     2898.61     95.70 o 
  -8   1   9     9755.31     9991.35    202.71 o 
  -7   1   9     4682.77     4663.98    143.07 o 
  -6   1   9    14076.74    15274.63    273.54 o 
  -5   1   9      802.08      766.24     82.91 o 
  -4   1   9    55623.61    54986.36    747.18 o 
  -3   1   9     7016.11     8403.76    197.07 o 
  -2   1   9    68236.54    68497.23    906.52 o 
  -1   1   9        7.13       -1.22     63.30 o 
   0   1   9     1268.51     1273.58     91.94 o 
   1   1   9      141.32      315.43     92.30 o 
   2   1   9     6296.85     5930.73    164.61 o 
   3   1   9       58.46       46.60    138.14 o 
   4   1   9       51.70       58.73     68.08 o 
   5   1   9      997.14      977.83    115.00 o 
   6   1   9     2502.28     2615.46    237.77 o 
   7   1   9       28.01       18.43    147.67 o 
   8   1   9     2559.75     2438.75    240.84 o 
   9   1   9      262.74      188.68    190.16 o 
  10   1   9     3639.60     3558.64    299.95 o 
  11   1   9       60.98       -9.79    198.52 o 
  12   1   9       18.09      -53.24    135.26 o 
  13   1   9        6.19       75.81    158.09 o 
  14   1   9      122.98      -78.69    154.96 o 
 -21   2   9      165.38      492.72    367.78 o 
 -20   2   9       12.97      -39.89    152.03 o 
 -19   2   9      152.81      214.66    150.12 o 
 -18   2   9       36.03     -119.99    124.10 o 
 -17   2   9        2.94      -53.27    117.81 o 
 -16   2   9        3.47        2.19    119.51 o 
 -15   2   9     7732.02     7488.77    271.93 o 
 -14   2   9      547.31      508.08    126.60 o 
 -13   2   9     1472.80     1309.92    139.32 o 
 -12   2   9      244.85       60.48    112.20 o 
 -11   2   9       74.83       12.03     88.87 o 
 -10   2   9     1342.71     1331.16     81.99 o 
  -9   2   9    24265.48    24488.31    508.70 o 
  -8   2   9     1180.13     1052.60     88.24 o 
  -7   2   9     3608.69     3015.42    118.99 o 
  -6   2   9      717.89     1035.11     95.31 o 
  -5   2   9       99.50       33.53     62.84 o 
  -4   2   9    12948.81    12358.20    243.19 o 
  -3   2   9      540.46      564.62     77.45 o 
  -2   2   9     5428.14     6308.28    172.74 o 
  -1   2   9     5071.58     5113.88    155.30 o 
   0   2   9     2529.12     2391.52    113.09 o 
   1   2   9     7737.77     7736.67    193.23 o 
   2   2   9       23.96       93.97     60.52 o 
   3   2   9    24430.55    24777.04    472.50 o 
   4   2   9     5533.38     5694.98    209.73 o 
   5   2   9     2111.51     2268.86    156.50 o 
   6   2   9       58.19       33.96     96.56 o 
   7   2   9       74.08      163.47    154.96 o 
   8   2   9      374.91      202.70    162.54 o 
   9   2   9      752.00      495.93    183.15 o 
  10   2   9       13.91     -213.15    213.15 o 
  11   2   9      129.91      150.12    181.30 o 
  12   2   9      182.35      -22.63    142.43 o 
  13   2   9      329.03      287.45    172.86 o 
  14   2   9        0.60      148.00    175.67 o 
 -20   3   9      409.64      422.08    167.42 o 
 -19   3   9      215.76      153.92    146.33 o 
 -18   3   9       62.05       49.99    131.60 o 
 -17   3   9      235.10      294.57    132.25 o 
 -16   3   9     1353.51     1416.89    206.31 o 
 -15   3   9     3115.82     2712.00    190.97 o 
 -14   3   9     3480.60     3553.18    199.64 o 
 -13   3   9      518.43      491.70    120.59 o 
 -12   3   9       10.50      120.37     99.40 o 
 -11   3   9     6456.44     6716.63    227.06 o 
 -10   3   9     5524.66     6463.68    165.66 o 
  -9   3   9     5778.43     6054.99    135.02 o 
  -8   3   9     6674.79     5879.02    145.36 o 
  -7   3   9    10421.11    10330.52    211.30 o 
  -6   3   9     8540.85     8060.84    186.28 o 
  -5   3   9     2622.62     2528.65    165.29 o 
  -4   3   9    12162.31    11617.14    235.51 o 
  -3   3   9    14751.31    15598.93    303.43 o 
  -2   3   9    18600.34    19119.20    322.64 o 
  -1   3   9     2227.25     2573.31    116.05 o 
   0   3   9       41.07       68.55     57.54 o 
   1   3   9      722.34      464.91     82.64 o 
   2   3   9     2726.49     2690.98    167.34 o 
   3   3   9      589.06      506.51    107.51 o 
   4   3   9     1748.97     1718.94    201.66 o 
   5   3   9     2450.95     2458.78    161.83 o 
   6   3   9      840.23      819.49    214.83 o 
   7   3   9      585.01      543.32    171.40 o 
   8   3   9     1333.22     1431.51    401.22 o 
   9   3   9     1929.77     2125.14    240.84 o 
  10   3   9      504.61      196.43    177.24 o 
  11   3   9      404.64      286.67    183.27 o 
  12   3   9      240.95      114.20    133.96 o 
  13   3   9        6.84      -85.23    192.25 o 
  14   3   9      137.41       40.40    172.41 o 
 -20   4   9       15.66       27.78    155.16 o 
 -19   4   9      606.52      474.31    171.32 o 
 -18   4   9       21.03       99.89    131.53 o 
 -17   4   9       61.34       90.05    126.38 o 
 -16   4   9        6.07      -95.42    109.39 o 
 -15   4   9     1149.52     1224.26    152.12 o 
 -14   4   9     3994.23     3869.85    208.05 o 
 -13   4   9     3005.14     2627.49    176.75 o 
 -12   4   9     7827.77     7938.02    256.50 o 
 -11   4   9      177.52      102.65     94.25 o 
 -10   4   9     8821.83     8619.43    193.82 o 
  -9   4   9    11498.18    12061.62    264.97 o 
  -8   4   9    15346.56    14937.92    282.44 o 
  -7   4   9     7255.97     6544.02    167.18 o 
  -6   4   9     1031.29     1150.43    110.65 o 
  -5   4   9     1606.83     2220.26    265.23 o 
  -4   4   9     1653.02     1802.95    135.34 o 
  -3   4   9     2478.53     2329.85    156.10 o 
  -2   4   9    21989.18    21241.51    405.98 o 
  -1   4   9      670.23      589.76     99.38 o 
   0   4   9    10786.74     9622.96    264.22 o 
   1   4   9     6747.26     5971.46    190.38 o 
   2   4   9     2535.22     2681.16    158.45 o 
   3   4   9    16941.14    16329.11    365.76 o 
   4   4   9     8961.07    10151.41    358.51 o 
   5   4   9      306.76      347.78    109.00 o 
   6   4   9      312.40      108.85    108.79 o 
   7   4   9       89.38      180.26    110.91 o 
   8   4   9      690.26      423.68    311.36 o 
   9   4   9       81.32      165.25    181.80 o 
  10   4   9       12.55      -86.09    165.42 o 
  11   4   9      210.45       84.66    124.51 o 
  12   4   9      467.04      494.89    151.59 o 
  13   4   9      522.77      823.33    288.38 o 
  14   4   9      204.45      454.59    190.39 o 
 -20   5   9       27.27      270.92    246.45 o 
 -19   5   9      511.38      459.22    210.53 o 
 -18   5   9        7.57     -156.45    156.45 o 
 -17   5   9     1542.59     1430.66    166.22 o 
 -16   5   9      178.48      191.83    125.33 o 
 -15   5   9     1980.88     2302.47    178.97 o 
 -14   5   9     2297.12     2177.81    173.12 o 
 -13   5   9      320.76      123.44    110.57 o 
 -12   5   9     1739.48     1691.94    149.43 o 
 -11   5   9     1965.60     1865.32    145.68 o 
 -10   5   9    11194.54    10976.62    224.28 o 
  -9   5   9     5938.81     6130.27    191.10 o 
  -8   5   9     1001.96      635.55     88.86 o 
  -7   5   9    12104.49    12322.43    297.56 o 
  -6   5   9        2.86      -14.63    100.97 o 
  -5   5   9    21713.03    20262.58    475.05 o 
  -4   5   9     2846.46     2726.73    149.31 o 
  -3   5   9    16098.13    15988.24    390.57 o 
  -2   5   9     1905.72     1686.34    140.37 o 
  -1   5   9    16746.30    17413.77    369.02 o 
   0   5   9     1454.69     1646.91    135.89 o 
   1   5   9     1472.14     1557.28    119.80 o 
   2   5   9     2787.41     2236.18    188.07 o 
   3   5   9     1054.68     1127.21    177.60 o 
   4   5   9     3051.23     3136.23    225.99 o 
   5   5   9     4372.12     3976.60    210.55 o 
   6   5   9      150.39      129.59    110.63 o 
   7   5   9     2313.22     1841.06    163.51 o 
   8   5   9      802.58      649.08    178.63 o 
   9   5   9     2511.05     2761.57    265.39 o 
  10   5   9        2.67      162.53    172.86 o 
  11   5   9      875.72      832.68    158.97 o 
  12   5   9      337.76      326.07    199.95 o 
  13   5   9      258.22      305.09    246.58 o 
  14   5   9        0.09     -156.54    156.54 o 
 -20   6   9      127.69      389.81    191.48 o 
 -19   6   9      533.06      633.93    191.68 o 
 -18   6   9        7.22       55.12    230.33 o 
 -17   6   9      386.65      294.74    174.34 o 
 -16   6   9      135.33       74.74    121.19 o 
 -15   6   9        8.08     -135.73    135.73 o 
 -14   6   9     2515.21     2358.47    174.94 o 
 -13   6   9        5.17      -99.17     99.17 o 
 -12   6   9    10567.06    10242.47    290.75 o 
 -11   6   9       25.88      -42.91     65.95 o 
 -10   6   9     6684.23     6727.22    205.14 o 
  -9   6   9        3.56      -34.02     69.25 o 
  -8   6   9     7851.30     7392.83    208.28 o 
  -7   6   9     3307.81     3612.84    174.89 o 
  -6   6   9     4700.66     3680.48    169.87 o 
  -5   6   9    10143.45     9140.04    252.73 o 
  -4   6   9      195.74       79.35     74.74 o 
  -3   6   9       92.69       98.99     76.76 o 
  -2   6   9     6742.32     6585.02    279.07 o 
  -1   6   9     8227.05     7299.16    207.30 o 
   0   6   9     8493.39     7630.84    213.93 o 
   1   6   9     2171.87     2295.29    194.34 o 
   2   6   9    15341.84    14138.11    421.05 o 
   3   6   9        1.29       21.55    121.34 o 
   4   6   9     8750.39     9322.39    285.62 o 
   5   6   9       85.59       13.73    108.49 o 
   6   6   9     4329.75     5000.66    243.78 o 
   7   6   9      397.79      112.11    116.76 o 
   8   6   9      127.91      106.22    156.54 o 
   9   6   9        6.90     -192.25    192.25 o 
  10   6   9        5.32      -58.81    119.09 o 
  11   6   9      601.16      551.22    149.61 o 
  12   6   9      466.15      521.18    157.32 o 
  13   6   9      108.44      129.56    234.04 o 
  14   6   9      179.32       18.56    296.73 o 
 -20   7   9      110.17      182.69    265.39 o 
 -19   7   9      955.29      752.42    282.75 o 
 -18   7   9       52.90      -46.62    157.99 o 
 -17   7   9     2180.94     1947.36    215.25 o 
 -16   7   9      820.67      943.08    178.12 o 
 -15   7   9     1041.27      911.37    190.02 o 
 -14   7   9      297.51      258.79    114.61 o 
 -13   7   9      988.80     1068.11    166.49 o 
 -12   7   9       21.05      -45.22    102.75 o 
 -11   7   9       17.15      -17.28     70.04 o 
 -10   7   9     4397.73     4178.37    173.11 o 
  -9   7   9     4165.83     3992.00    190.37 o 
  -8   7   9     3150.76     2824.35    250.95 o 
  -7   7   9     7714.23     7112.37    659.24 o 
  -6   7   9      746.35     1082.35    165.08 o 
  -5   7   9    22512.31    20695.09    585.86 o 
  -4   7   9      467.40      793.12    118.97 o 
  -3   7   9    10729.11    12172.97    291.37 o 
  -2   7   9       49.22      -71.25    116.19 o 
  -1   7   9    16553.75    16259.90    379.77 o 
   0   7   9      119.27        8.60     61.09 o 
   1   7   9     2533.61     2580.08    115.43 o 
   2   7   9     6002.44     5659.05    283.66 o 
   3   7   9     3754.64     3599.52    564.21 o 
   4   7   9     1803.62     2177.56    204.10 o 
   5   7   9      390.15      435.99    151.14 o 
   6   7   9      481.08      357.21    125.85 o 
   7   7   9     2395.14     2212.07    181.71 o 
   8   7   9      145.95      111.81    119.00 o 
   9   7   9     1838.14     2000.26    189.65 o 
  10   7   9      794.48      972.62    159.52 o 
  11   7   9      749.07      820.93    164.95 o 
  12   7   9        5.46      173.20    181.80 o 
  13   7   9      283.78       50.15    242.40 o 
  14   7   9       51.27       32.10    211.06 o 
 -20   8   9      140.80     -107.28    225.49 o 
 -19   8   9       27.91       77.77    205.50 o 
 -18   8   9        7.95      -32.66    202.74 o 
 -17   8   9      158.64       42.02    240.41 o 
 -16   8   9      377.90      313.09    154.36 o 
 -15   8   9      217.72      -31.00    134.13 o 
 -14   8   9      120.37      -20.16    132.27 o 
 -13   8   9     1528.02     1633.60    151.66 o 
 -12   8   9     7461.68     7572.66    254.42 o 
 -11   8   9     6418.97     6391.69    343.24 o 
 -10   8   9     6561.17     5935.52    205.53 o 
  -9   8   9      777.07      756.56    100.85 o 
  -8   8   9     6464.00     6460.41    234.39 o 
  -7   8   9      157.64      243.78    109.67 o 
  -6   8   9    10567.25    10143.53    281.89 o 
  -5   8   9     4559.43     4385.94    186.74 o 
  -4   8   9       98.31      147.87     82.40 o 
  -3   8   9      599.12      652.55     96.23 o 
  -2   8   9       10.62      -86.42    119.86 o 
  -1   8   9     9385.88     8467.24    267.91 o 
   0   8   9     6811.05     7963.46    219.78 o 
   1   8   9       39.99      211.66     62.34 o 
   2   8   9     9590.68     9551.01    352.92 o 
   3   8   9      480.53      316.57    143.37 o 
   4   8   9     1902.03     2046.80    206.30 o 
   5   8   9      673.97      947.14    204.79 o 
   6   8   9     5934.26     6386.09    310.51 o 
   7   8   9      969.34     1101.05    151.64 o 
   8   8   9       74.18      -99.75    115.79 o 
   9   8   9       24.86      -64.63    114.17 o 
  10   8   9       34.98     -117.95    117.95 o 
  11   8   9      346.22      110.65    132.99 o 
  12   8   9        3.90      121.07    145.82 o 
  13   8   9        4.33      206.89    188.54 o 
 -19   9   9      563.97      929.70    214.21 o 
 -18   9   9     1284.79     1689.37    436.61 o 
 -17   9   9     1478.75     1601.95    211.99 o 
 -16   9   9      732.84      919.60    182.29 o 
 -15   9   9       43.63      100.96    145.64 o 
 -14   9   9      210.49      196.80    180.36 o 
 -13   9   9     1317.63     1381.23    180.68 o 
 -12   9   9        5.43       47.21    131.77 o 
 -11   9   9        1.95      -38.14    144.78 o 
 -10   9   9       39.28       41.47     86.68 o 
  -9   9   9      888.02      757.28    136.33 o 
  -8   9   9     1355.37     1260.74    132.61 o 
  -7   9   9       28.90      -83.25     89.05 o 
  -6   9   9    11913.54    13049.16    414.02 o 
  -5   9   9    12694.47    11907.22    393.00 o 
  -4   9   9     4485.67     4765.00    194.52 o 
  -3   9   9     3476.76     3447.75    275.77 o 
  -2   9   9     1708.29     1695.94    128.69 o 
  -1   9   9    18389.77    17984.63    379.81 o 
   0   9   9     9081.32     9551.52    247.44 o 
   1   9   9     1535.70     1584.11    112.33 o 
   2   9   9     1449.68     1307.25    182.94 o 
   3   9   9     1463.10      928.61    185.98 o 
   4   9   9     1529.92     1337.00    193.15 o 
   5   9   9      108.45      -33.43    141.85 o 
   6   9   9     1682.94     1408.32    332.26 o 
   7   9   9     3398.08     3408.97    265.53 o 
   8   9   9       93.41       13.42     95.92 o 
   9   9   9      392.24      268.26    130.37 o 
  10   9   9     1039.36     1045.90    166.40 o 
  11   9   9      243.25       56.97    134.53 o 
  12   9   9      430.08      447.76    217.33 o 
  13   9   9      389.10      370.25    196.95 o 
 -19  10   9        1.51      -14.38    216.90 o 
 -18  10   9        5.72       70.85    185.15 o 
 -17  10   9      146.05      677.88    185.66 o 
 -16  10   9      323.86      314.82    158.14 o 
 -15  10   9       26.31       43.37    142.64 o 
 -14  10   9       15.18      -91.49    132.16 o 
 -13  10   9     3896.13     3431.00    245.03 o 
 -12  10   9     5810.26     5554.83    290.12 o 
 -11  10   9    12338.63    12843.15    316.43 o 
 -10  10   9     1992.13     2246.67    153.58 o 
  -9  10   9      238.92      136.12     91.69 o 
  -8  10   9      608.23      695.13    116.46 o 
  -7  10   9     1233.11     1261.93    166.54 o 
  -6  10   9     2713.74     2932.79    179.67 o 
  -5  10   9     3436.48     3867.77    263.56 o 
  -4  10   9     2457.74     2197.90    153.76 o 
  -3  10   9       96.76       84.29     83.99 o 
  -2  10   9      105.50       28.42     79.98 o 
  -1  10   9     5384.64     5257.85    194.66 o 
   0  10   9     7179.46     7541.33    257.52 o 
   1  10   9     9125.60     9276.70    367.71 o 
   2  10   9     1586.41     1351.63    288.38 o 
   3  10   9     1027.95     1026.56    246.58 o 
   4  10   9       28.25        0.09    142.76 o 
   5  10   9     4122.24     4618.02    299.42 o 
   6  10   9     4548.03     4533.65    301.39 o 
   7  10   9      988.52     1348.12    157.77 o 
   8  10   9       99.17       93.86    120.65 o 
   9  10   9       60.75       46.47    105.20 o 
  10  10   9        8.41       74.67    124.77 o 
  11  10   9       13.38        8.58    161.50 o 
  12  10   9       13.92        0.43    167.17 o 
  13  10   9       63.14      -55.46    175.37 o 
 -19  11   9      200.44       22.75    220.65 o 
 -18  11   9     1818.85     2181.96    257.18 o 
 -17  11   9      262.75      413.20    181.93 o 
 -16  11   9      937.30     1051.00    189.27 o 
 -15  11   9        0.12     -133.13    133.13 o 
 -14  11   9      325.79      474.11    177.87 o 
 -13  11   9      548.13      472.79    161.18 o 
 -12  11   9      217.60      285.23    147.76 o 
 -11  11   9      377.20      595.97    117.46 o 
 -10  11   9      479.14      503.16    122.46 o 
  -9  11   9     1713.24     1626.78    141.00 o 
  -8  11   9      477.31      626.05    120.59 o 
  -7  11   9       33.90      182.84    104.92 o 
  -6  11   9    16985.00    16371.81    391.88 o 
  -5  11   9      470.18      419.12    111.63 o 
  -4  11   9     2574.29     2717.20    171.76 o 
  -3  11   9      179.24       63.81     90.67 o 
  -2  11   9       31.81       87.47     99.56 o 
  -1  11   9     2372.16     2140.83    204.15 o 
   0  11   9     7020.20     7533.32    235.62 o 
   1  11   9       32.45     -116.22    131.28 o 
   2  11   9       39.24     -109.07    271.66 o 
   3  11   9      340.13       14.65    143.12 o 
   4  11   9      591.42      859.15    223.60 o 
   5  11   9       16.50      -75.23    147.76 o 
   6  11   9     1412.80     1464.69    159.69 o 
   7  11   9     1351.62     1214.22    156.71 o 
   8  11   9      593.94      453.04    130.94 o 
   9  11   9       30.38       37.87    123.98 o 
  10  11   9      297.29      209.98    171.64 o 
  11  11   9       76.75        9.99    133.57 o 
  12  11   9     1290.90     1238.06    237.88 o 
  13  11   9       63.38     -225.69    267.48 o 
 -19  12   9       25.15     -129.56    292.56 o 
 -18  12   9        0.06       84.63    176.78 o 
 -17  12   9      281.20      388.23    205.78 o 
 -16  12   9       11.37       48.24    254.60 o 
 -15  12   9       24.51      -48.62    140.90 o 
 -14  12   9       64.80      158.64    144.78 o 
 -13  12   9     2647.91     2671.55    327.27 o 
 -12  12   9       42.98      -57.84    135.77 o 
 -11  12   9     8933.85     8928.45    276.38 o 
 -10  12   9      288.74       62.83    100.86 o 
  -9  12   9      832.34      849.73    152.62 o 
  -8  12   9      142.55       65.27    166.10 o 
  -7  12   9     2083.87     2045.14    167.76 o 
  -6  12   9       86.24      -14.91    111.87 o 
  -5  12   9     1378.68     1278.35    144.03 o 
  -4  12   9      268.14      306.04    108.04 o 
  -3  12   9       51.26       96.07    100.49 o 
  -2  12   9       19.41      -42.94    136.66 o 
  -1  12   9     3186.23     3695.40    250.41 o 
   0  12   9       49.83      -24.97     87.65 o 
   1  12   9     9116.58     9061.77    731.39 o 
   2  12   9      102.81      290.17    157.92 o 
   3  12   9      878.99      784.63    180.27 o 
   4  12   9       10.78      -25.41    111.24 o 
   5  12   9     4158.65     4760.66    236.02 o 
   6  12   9      367.69      381.43    122.32 o 
   7  12   9     2082.11     2420.70    224.80 o 
   8  12   9        2.73       20.81    122.25 o 
   9  12   9      416.12      466.71    170.74 o 
  10  12   9       23.42       93.30    137.01 o 
  11  12   9       14.21       39.40    142.11 o 
  12  12   9        0.28     -158.62    158.62 o 
 -18  13   9     1272.33     1332.20    348.98 o 
 -17  13   9       11.35      220.31    181.45 o 
 -16  13   9      922.44     1053.08    212.75 o 
 -15  13   9       29.25      -98.47    224.05 o 
 -14  13   9      260.37       71.91    148.76 o 
 -13  13   9      261.01      133.49    149.96 o 
 -12  13   9      821.66      850.77    213.33 o 
 -11  13   9      679.00      842.77    131.86 o 
 -10  13   9        6.38      116.89    103.79 o 
  -9  13   9      920.49     1019.40    146.38 o 
  -8  13   9     2149.61     1762.39    167.02 o 
  -7  13   9       33.80      -98.36     98.36 o 
  -6  13   9    10695.30    10307.62    317.90 o 
  -5  13   9     1034.75     1001.38    138.97 o 
  -4  13   9     3676.84     3858.81    210.88 o 
  -3  13   9      223.47      195.07    104.96 o 
  -2  13   9      769.82      733.95    118.97 o 
  -1  13   9     2719.36     3370.91    280.20 o 
   0  13   9     8293.10     8807.69    383.33 o 
   1  13   9      523.94      391.01    168.98 o 
   2  13   9      644.27      680.51    122.01 o 
   3  13   9      110.71      -67.92     94.47 o 
   4  13   9      364.78      274.99    116.02 o 
   5  13   9      160.34      140.29    114.03 o 
   6  13   9      338.01      184.27    129.14 o 
   7  13   9       79.01       62.78    122.32 o 
   8  13   9     1096.93     1181.28    165.06 o 
   9  13   9        0.79     -132.04    132.04 o 
  10  13   9      463.41      532.66    203.47 o 
  11  13   9        1.33     -126.82    137.01 o 
  12  13   9      677.38      938.80    325.99 o 
 -18  14   9       22.72     -210.54    210.54 o 
 -17  14   9       53.14      105.37    229.73 o 
 -16  14   9      318.31      309.02    177.81 o 
 -15  14   9       25.86      -32.61    153.10 o 
 -14  14   9       10.20     -137.67    137.67 o 
 -13  14   9     1541.49     1636.03    209.93 o 
 -12  14   9     1774.98     1915.17    215.32 o 
 -11  14   9     4749.22     5321.87    233.83 o 
 -10  14   9        9.26       23.10    103.08 o 
  -9  14   9     1488.91     1272.32    161.87 o 
  -8  14   9     1426.74     1819.31    184.51 o 
  -7  14   9      735.38      629.98    150.98 o 
  -6  14   9     1143.51     1156.05    147.58 o 
  -5  14   9     1031.00      900.15    142.46 o 
  -4  14   9     1272.78     1245.77    216.64 o 
  -3  14   9      776.92      881.06    133.23 o 
  -2  14   9      159.99      326.06    114.26 o 
  -1  14   9      851.71      997.71    133.98 o 
   0  14   9     2269.89     1862.91    223.67 o 
   1  14   9     3275.91     3247.93    187.96 o 
   2  14   9     1639.88     1795.61    157.15 o 
   3  14   9      256.79       77.48    139.35 o 
   4  14   9      116.90       39.76    105.60 o 
   5  14   9     2057.93     2535.64    219.97 o 
   6  14   9      994.85      866.00    151.09 o 
   7  14   9     1011.75      790.62    155.37 o 
   8  14   9      177.63      167.33    130.48 o 
   9  14   9       49.42       44.96    133.01 o 
  10  14   9       35.47       55.71    141.21 o 
  11  14   9       30.53      197.54    150.17 o 
 -17  15   9      177.25      -46.43    210.86 o 
 -16  15   9      459.10      448.53    193.03 o 
 -15  15   9       27.83       56.62    160.55 o 
 -14  15   9       56.82     -183.47    183.47 o 
 -13  15   9      569.75      508.07    179.84 o 
 -12  15   9      435.47      487.54    167.78 o 
 -11  15   9      220.31       91.22    116.32 o 
 -10  15   9      235.46       23.51    121.89 o 
  -9  15   9     1761.15     1699.22    212.36 o 
  -8  15   9     1509.34     1272.22    160.68 o 
  -7  15   9       39.14      -12.85    113.21 o 
  -6  15   9     4081.23     3840.16    226.74 o 
  -5  15   9     8072.58     8180.66    292.68 o 
  -4  15   9     1759.72     1873.46    171.92 o 
  -3  15   9     1799.85     1842.95    167.73 o 
  -2  15   9      351.09      596.79    121.94 o 
  -1  15   9     6687.68     6704.52    343.99 o 
   0  15   9      496.19      823.99    188.54 o 
   1  15   9       77.73      229.33    158.63 o 
   2  15   9       71.04      110.37    161.25 o 
   3  15   9      122.42      110.43    127.49 o 
   4  15   9      633.30      870.99    145.94 o 
   5  15   9       20.52      -17.65    116.58 o 
   6  15   9      533.04      511.06    143.10 o 
   7  15   9     1093.34     1170.02    171.87 o 
   8  15   9      274.81      252.32    155.03 o 
   9  15   9      248.76      168.37    167.18 o 
  10  15   9      417.96      299.11    161.02 o 
  11  15   9       71.56      276.80    374.05 o 
 -17  16   9       46.89     -212.72    212.72 o 
 -16  16   9      276.45      521.01    301.10 o 
 -15  16   9        2.67     -140.67    160.42 o 
 -14  16   9       48.36      139.85    170.72 o 
 -13  16   9      712.47      693.72    187.94 o 
 -12  16   9     2147.74     2241.49    310.62 o 
 -11  16   9      852.03      742.29    140.18 o 
 -10  16   9     1196.95     1023.93    168.88 o 
  -9  16   9       44.30     -128.29    144.51 o 
  -8  16   9     1720.65     1968.26    189.42 o 
  -7  16   9       54.74      239.25    145.55 o 
  -6  16   9     1278.79     1368.29    164.86 o 
  -5  16   9     1562.02     1555.95    167.60 o 
  -4  16   9      380.22      376.31    129.52 o 
  -3  16   9      116.72       65.98    112.55 o 
  -2  16   9      176.81      110.13    112.18 o 
  -1  16   9     3855.24     4060.57    318.60 o 
   0  16   9      864.34      965.57    204.61 o 
   1  16   9       18.92      148.18    160.53 o 
   2  16   9     3953.51     3654.28    541.23 o 
   3  16   9      794.93      689.53    193.97 o 
   4  16   9      969.88     1180.81    254.94 o 
   5  16   9      681.98     1037.89    173.71 o 
   6  16   9     1365.23     1507.55    201.66 o 
   7  16   9       67.62      159.00    165.45 o 
   8  16   9       46.01       -7.73    136.62 o 
   9  16   9        4.30     -107.71    139.28 o 
  10  16   9        2.72     -115.69    144.30 o 
 -16  17   9      240.79       92.35    271.66 o 
 -15  17   9      266.22      150.79    182.98 o 
 -14  17   9       17.33      208.29    176.49 o 
 -13  17   9      799.62      879.32    197.78 o 
 -12  17   9        3.26       88.06    160.77 o 
 -11  17   9      132.78      241.55    142.48 o 
 -10  17   9     1727.23     1581.69    189.31 o 
  -9  17   9      319.99      112.04    136.14 o 
  -8  17   9     1309.91     1577.98    184.47 o 
  -7  17   9      865.47      938.10    158.09 o 
  -6  17   9      306.89      472.82    166.61 o 
  -5  17   9     4287.38     4387.78    244.55 o 
  -4  17   9      221.10       39.41    113.93 o 
  -3  17   9     3952.36     3784.56    231.04 o 
  -2  17   9       13.04      108.68    114.97 o 
  -1  17   9     1153.95     1311.00    267.48 o 
   0  17   9        4.33     -102.65    152.61 o 
   1  17   9      387.76      440.81    263.30 o 
   2  17   9      800.41     1015.07    212.53 o 
   3  17   9       16.02      -33.07    248.67 o 
   4  17   9      479.10      775.76    204.83 o 
   5  17   9       48.48      125.79    176.74 o 
   6  17   9       77.02      223.14    181.73 o 
   7  17   9     1118.99     1165.02    235.92 o 
   8  17   9       15.32      140.60    172.04 o 
   9  17   9      587.05      460.64    171.01 o 
  10  17   9      131.10      100.29    157.46 o 
 -15  18   9        5.27      -24.42    369.56 o 
 -14  18   9      407.25      275.42    236.32 o 
 -13  18   9      198.18      198.41    177.40 o 
 -12  18   9     1588.24     1676.76    225.40 o 
 -11  18   9       49.82     -128.13    128.13 o 
 -10  18   9     1182.57     1104.22    178.57 o 
  -9  18   9        6.32      -66.38    129.09 o 
  -8  18   9     2921.14     3263.04    234.53 o 
  -7  18   9      241.64      170.14    133.45 o 
  -6  18   9       49.88       29.50    125.84 o 
  -5  18   9     1696.73     1318.68    171.03 o 
  -4  18   9       93.01      159.91    124.98 o 
  -3  18   9       28.65     -105.92    117.64 o 
  -2  18   9      350.98      388.31    195.13 o 
  -1  18   9     1935.86     2039.37    432.56 o 
   0  18   9     1268.58     1345.54    234.26 o 
   1  18   9      245.06     -161.38    161.38 o 
   2  18   9     2809.29     2769.90    287.22 o 
   3  18   9        5.74      -85.88    163.68 o 
   4  18   9     1395.62     1254.84    231.45 o 
   5  18   9       41.45      236.53    188.03 o 
   6  18   9      531.99      392.56    203.47 o 
   7  18   9       46.81      312.18    198.76 o 
   8  18   9       93.41      230.16    219.42 o 
   9  18   9        2.03     -183.16    188.73 o 
 -15  19   9      508.47      449.66    369.99 o 
 -14  19   9      110.48     -110.48    178.76 o 
 -13  19   9       48.59     -157.41    172.78 o 
 -12  19   9       10.38       58.30    214.52 o 
 -11  19   9        0.05      220.82    146.76 o 
 -10  19   9     1098.03     1390.38    194.77 o 
  -9  19   9      161.01      176.32    143.06 o 
  -8  19   9      257.68      128.56    136.39 o 
  -7  19   9     1022.19     1155.12    258.47 o 
  -6  19   9      106.26      195.50    217.92 o 
  -5  19   9     1633.00     1830.23    189.31 o 
  -4  19   9      405.22      507.96    196.57 o 
  -3  19   9     2273.06     2378.41    349.79 o 
  -2  19   9       49.60      -29.75    166.97 o 
  -1  19   9     1335.26     1444.96    235.58 o 
   0  19   9        3.35      241.85    185.77 o 
   1  19   9      229.34       86.65    172.41 o 
   2  19   9      310.62      376.90    340.62 o 
   3  19   9      112.28      134.77    248.67 o 
   4  19   9      123.36      154.96    229.87 o 
   5  19   9      201.72      148.02    194.78 o 
   6  19   9        3.65      166.68    275.84 o 
   7  19   9      304.69       39.13    242.40 o 
   8  19   9      197.60      462.66    226.12 o 
 -14  20   9      364.34      321.55    205.41 o 
 -13  20   9       15.12       38.81    315.54 o 
 -12  20   9       91.70     -177.43    211.37 o 
 -11  20   9       80.32      158.55    149.39 o 
 -10  20   9     1142.55     1128.81    186.52 o 
  -9  20   9      389.56      158.28    151.37 o 
  -8  20   9     1170.09     1307.86    189.20 o 
  -7  20   9      453.65      248.72    144.97 o 
  -6  20   9       29.60      -82.41    127.28 o 
  -5  20   9      487.69      361.51    151.12 o 
  -4  20   9       54.76       52.71    133.07 o 
  -3  20   9      554.12      316.31    200.65 o 
  -2  20   9      247.79      302.60    236.13 o 
  -1  20   9      134.89      -38.45    173.87 o 
   0  20   9      610.82      298.01    193.80 o 
   1  20   9      449.33      315.83    200.82 o 
   2  20   9     1158.36     1144.62    405.40 o 
   3  20   9      424.78      468.09    210.64 o 
   4  20   9     1085.56     1128.10    242.01 o 
   5  20   9       46.67      120.75    205.29 o 
   6  20   9       20.50     -191.86    275.84 o 
   7  20   9       17.20     -204.46    338.53 o 
   8  20   9      182.75      193.63    218.91 o 
 -13  21   9       37.62        9.90    618.55 o 
 -12  21   9       33.99       66.77    305.09 o 
 -11  21   9        9.01     -114.72    152.40 o 
 -10  21   9       97.77       78.37    155.56 o 
  -9  21   9      247.12      141.53    162.41 o 
  -8  21   9       31.60     -130.41    143.33 o 
  -7  21   9      444.51      159.19    148.00 o 
  -6  21   9       53.60      -39.84    141.49 o 
  -5  21   9      382.36      120.56    139.39 o 
  -4  21   9      952.28     1225.65    177.66 o 
  -3  21   9     1736.71     1603.88    261.03 o 
  -2  21   9      498.86      562.38    210.86 o 
  -1  21   9       96.28     -178.39    178.39 o 
   0  21   9        1.18      -20.10    323.90 o 
   1  21   9      116.72       87.77    195.81 o 
   2  21   9       10.20     -186.63    186.63 o 
   3  21   9        5.67       28.84    205.86 o 
   4  21   9       19.57     -176.56    200.78 o 
   5  21   9      245.83      -29.61    288.38 o 
   6  21   9      116.02     -101.13    200.98 o 
   7  21   9       16.85     -201.83    201.83 o 
 -12  22   9        3.77      -22.32    380.32 o 
 -11  22   9       18.93     -156.81    156.81 o 
 -10  22   9      391.20      297.86    177.31 o 
  -9  22   9     1127.40     1173.18    205.17 o 
  -8  22   9      202.10      -12.57    152.20 o 
  -7  22   9      113.03     -180.19    180.19 o 
  -6  22   9        0.52      -83.44    139.48 o 
  -5  22   9        1.04       62.82    202.96 o 
  -4  22   9      280.99      178.49    139.22 o 
  -3  22   9      257.12      138.51    199.47 o 
  -2  22   9      245.88       85.24    202.57 o 
  -1  22   9      162.42      100.74    190.94 o 
   0  22   9       69.52     -166.60    185.56 o 
   1  22   9      302.82      360.82    215.79 o 
   2  22   9      615.18      504.92    239.95 o 
   3  22   9      827.56      608.23    246.78 o 
   4  22   9      154.37      -37.20    292.56 o 
   5  22   9      100.53     -430.53    606.01 o 
   6  22   9        1.20     -386.85    392.86 o 
 -11  23   9        0.19      -24.17    169.57 o 
 -10  23   9        3.33     -149.49    149.49 o 
  -9  23   9       43.55       72.09    171.34 o 
  -8  23   9      255.21      347.46    173.73 o 
  -7  23   9       23.88     -224.06    270.30 o 
  -6  23   9      105.00       89.58    167.70 o 
  -5  23   9       67.61       59.72    147.78 o 
  -4  23   9     1011.00      816.68    237.23 o 
  -3  23   9      560.66      615.47    232.47 o 
  -2  23   9     1100.21     1086.96    253.59 o 
  -1  23   9       37.32     -187.06    187.06 o 
   0  23   9       12.35     -107.80    193.19 o 
   1  23   9       14.59     -194.27    200.16 o 
   2  23   9       42.01     -182.60    207.60 o 
   3  23   9       41.20       19.80    219.91 o 
   4  23   9       78.48     -104.43    451.37 o 
  -9  24   9      998.56     1282.03    225.26 o 
  -8  24   9       25.32       83.49    171.68 o 
  -7  24   9      104.17     -190.37    275.38 o 
  -6  24   9        5.13       54.35    156.10 o 
  -5  24   9        7.73      -42.20    144.88 o 
  -4  24   9        9.85     -196.13    196.13 o 
  -3  24   9       12.47      -89.14    282.11 o 
  -2  24   9       10.55     -103.00    196.20 o 
  -1  24   9      418.49      169.80    214.14 o 
   0  24   9        0.16     -192.60    199.47 o 
   1  24   9      113.93     -199.47    199.47 o 
   2  24   9       23.51     -104.75    230.93 o 
   3  24   9     1006.65      980.91    287.05 o 
  -7  25   9      139.23      121.65    174.49 o 
  -6  25   9      128.71      -50.08    370.38 o 
  -5  25   9        0.02      150.38    257.03 o 
  -4  25   9      592.14      660.15    254.37 o 
  -3  25   9        3.66      150.30    224.95 o 
  -2  25   9      810.27      902.35    325.99 o 
  -1  25   9       19.16      142.93    222.56 o 
   0  25   9        1.90      -82.09    344.80 o 
 -20   0  10      899.60      607.81    499.43 o 
 -18   0  10       33.57       -7.75    614.37 o 
 -16   0  10      132.20      -89.59    162.22 o 
 -14   0  10     1055.11     1085.80    203.34 o 
 -12   0  10       21.06       61.87    142.76 o 
 -10   0  10     8794.44     8844.46    386.92 o 
  -8   0  10    74640.44    70458.14   1324.48 o 
  -6   0  10     7052.59     6354.02    245.89 o 
  -4   0  10    13010.47    10862.82    420.03 o 
  -2   0  10      582.49      449.53    196.43 o 
   0   0  10     5998.74     5922.90    252.56 o 
   2   0  10    25488.12    24441.60    561.65 o 
   4   0  10     9320.35     8820.13    307.00 o 
   6   0  10     1354.93     1195.30    280.02 o 
   8   0  10     1793.75     1989.38    338.53 o 
  10   0  10     1318.31     1797.13    359.43 o 
  12   0  10      159.75       20.90    280.02 o 
  14   0  10       39.27     -213.15    221.51 o 
 -21   1  10      211.37      200.52    187.61 o 
 -20   1  10       43.28      258.16    195.06 o 
 -19   1  10      757.43      612.30    255.17 o 
 -18   1  10       40.90        4.98    147.79 o 
 -17   1  10        3.62     -115.10    121.90 o 
 -16   1  10      119.22       55.62    121.55 o 
 -15   1  10    11173.07    11223.24    328.01 o 
 -14   1  10      358.49       74.59    111.06 o 
 -13   1  10     1003.22      841.37    129.46 o 
 -12   1  10      560.21      381.86    109.45 o 
 -11   1  10      976.15      980.14    119.69 o 
 -10   1  10     1519.40     1389.25     74.94 o 
  -9   1  10      368.78      259.09     72.62 o 
  -8   1  10      179.15      -85.06     85.06 o 
  -7   1  10     4332.36     4330.91    150.49 o 
  -6   1  10        6.32      -65.57     65.57 o 
  -5   1  10     1069.64     1067.12     96.20 o 
  -4   1  10     3168.99     3459.87    180.97 o 
  -3   1  10    47354.44    45351.90    643.71 o 
  -2   1  10     5097.88     5110.15    166.12 o 
  -1   1  10    15955.36    15696.50    290.32 o 
   0   1  10      791.21     1063.95     94.05 o 
   1   1  10     2276.40     2971.27    130.63 o 
   2   1  10      353.46      264.90     81.27 o 
   3   1  10     6205.38     6005.37    180.10 o 
   4   1  10       89.17      155.77    103.83 o 
   5   1  10       38.69     -101.31    148.37 o 
   6   1  10      115.29      142.76    159.50 o 
   7   1  10      659.61      835.42    200.61 o 
   8   1  10       13.44      -60.46    280.02 o 
   9   1  10     2008.71     1943.27    426.30 o 
  10   1  10      280.59       78.35    357.34 o 
  11   1  10     1205.77      872.80    499.43 o 
  12   1  10       30.51     -185.06    185.06 o 
  13   1  10      109.15      130.02    162.46 o 
  14   1  10        2.04      115.84    177.02 o 
 -21   2  10      370.12      220.70    217.77 o 
 -20   2  10      602.36      566.24    185.19 o 
 -19   2  10        5.85       77.47    222.64 o 
 -18   2  10      126.31      200.68    136.87 o 
 -17   2  10       43.30      -90.61    134.52 o 
 -16   2  10      207.33      -26.02    118.05 o 
 -15   2  10       25.26      100.66    121.55 o 
 -14   2  10     3647.93     3258.09    195.73 o 
 -13   2  10     1627.41     1586.34    151.48 o 
 -12   2  10      495.93      377.43    110.72 o 
 -11   2  10       10.55      -87.40     87.85 o 
 -10   2  10    11275.31    10564.15    182.63 o 
  -9   2  10     6404.87     6204.71    165.87 o 
  -8   2  10    24547.57    24573.08    391.91 o 
  -7   2  10     2372.00     2313.99    118.47 o 
  -6   2  10      286.76      245.69     89.88 o 
  -5   2  10     6288.26     6775.46    182.90 o 
  -4   2  10       20.92       24.54     68.51 o 
  -3   2  10     4477.73     4069.24    153.31 o 
  -2   2  10      787.04      690.72     87.66 o 
  -1   2  10    10845.92    10264.42    296.19 o 
   0   2  10     2834.10     2786.18    127.90 o 
   1   2  10      787.50     1187.51    104.52 o 
   2   2  10    10597.97    10053.85    258.90 o 
   3   2  10     1305.66     1127.78    132.07 o 
   4   2  10     6575.80     6656.70    277.05 o 
   5   2  10     3694.88     3182.79    236.86 o 
   6   2  10      375.49      183.47    161.04 o 
   7   2  10       17.10     -123.17    150.63 o 
   8   2  10     1424.89     1638.41    227.55 o 
   9   2  10     1100.73      793.29    203.66 o 
  10   2  10      932.83      969.47    218.63 o 
  11   2  10       76.34      272.60    190.60 o 
  12   2  10       70.97      -58.56    138.89 o 
  13   2  10       10.14      -16.72    229.87 o 
 -20   3  10      343.77      443.53    176.75 o 
 -19   3  10       71.19       22.23    145.88 o 
 -18   3  10      230.61      243.65    128.21 o 
 -17   3  10       30.04     -102.49    118.55 o 
 -16   3  10      873.84     1203.05    155.97 o 
 -15   3  10     6375.10     6358.48    315.49 o 
 -14   3  10     1208.72     1063.84    144.85 o 
 -13   3  10     3422.65     3462.64    233.46 o 
 -12   3  10      437.13      453.71    140.02 o 
 -11   3  10      193.15       85.21     95.50 o 
 -10   3  10     3978.69     3785.73    123.76 o 
  -9   3  10       40.55       -5.98     67.68 o 
  -8   3  10     3905.51     4164.20    145.49 o 
  -7   3  10        0.56      -69.98     69.98 o 
  -6   3  10     6755.23     6239.55    198.54 o 
  -5   3  10    15833.30    15590.22    310.67 o 
  -4   3  10     1959.66     2063.68    115.20 o 
  -3   3  10    17269.70    17180.15    308.69 o 
  -2   3  10    26384.37    24105.76    390.57 o 
  -1   3  10     4064.95     5155.29    194.24 o 
   0   3  10      386.54      383.26     72.82 o 
   1   3  10     2043.46     2403.33    116.32 o 
   2   3  10      515.68      477.21    149.55 o 
   3   3  10     8447.33     8196.95    299.75 o 
   4   3  10      737.27      851.74    126.65 o 
   5   3  10       12.17      -99.27    104.40 o 
   6   3  10     1424.38     1373.04    436.74 o 
   7   3  10     1768.01     1865.85    311.36 o 
   8   3  10        3.50       37.45    175.53 o 
   9   3  10      744.55      891.16    205.37 o 
  10   3  10     1310.60     1359.61    230.45 o 
  11   3  10      314.58      136.98    184.69 o 
  12   3  10      265.63      104.17    138.42 o 
  13   3  10      228.63      275.84    259.12 o 
 -20   4  10      175.62      406.80    182.78 o 
 -19   4  10        5.17      211.16    158.05 o 
 -18   4  10      259.86      222.71    140.77 o 
 -17   4  10      187.79      317.61    169.51 o 
 -16   4  10      336.23      304.41    131.07 o 
 -15   4  10       19.92     -111.79    111.79 o 
 -14   4  10      195.34      -84.14    106.85 o 
 -13   4  10     7012.82     6723.97    252.80 o 
 -12   4  10      294.18      245.40    114.26 o 
 -11   4  10       18.85      -34.65     91.92 o 
 -10   4  10     1846.58     1568.25    112.19 o 
  -9   4  10    24635.61    23823.97    384.19 o 
  -8   4  10     6056.43     6443.50    211.43 o 
  -7   4  10    13337.17    12981.23    257.66 o 
  -6   4  10       85.26       12.16     69.12 o 
  -5   4  10    14729.33    15093.97    316.70 o 
  -4   4  10     5721.45     5432.10    168.15 o 
  -3   4  10     2980.53     2784.25    130.93 o 
  -2   4  10     2074.71     2170.07    124.87 o 
  -1   4  10    11384.96    12128.23    248.15 o 
   0   4  10     1449.94     1587.59    147.63 o 
   1   4  10     1484.49     1859.33     99.31 o 
   2   4  10    10647.82    10737.29    454.24 o 
   3   4  10     3365.66     3234.81    185.03 o 
   4   4  10     1209.06      962.00    165.67 o 
   5   4  10     7504.46     7524.42    387.75 o 
   6   4  10      197.66       89.17    112.31 o 
   7   4  10      272.32      202.18    161.04 o 
   8   4  10      253.25      233.22    198.52 o 
   9   4  10      914.98      633.76    193.42 o 
  10   4  10      487.09      482.18    194.98 o 
  11   4  10       23.33      -63.17    124.10 o 
  12   4  10        1.46      108.80    146.02 o 
  13   4  10      152.70      229.87    259.12 o 
 -20   5  10      524.53      695.06    206.32 o 
 -19   5  10       20.03     -167.96    167.96 o 
 -18   5  10      564.64      512.13    153.16 o 
 -17   5  10      122.05       -4.05    126.05 o 
 -16   5  10     2635.20     2610.48    192.95 o 
 -15   5  10      268.02      240.79    135.26 o 
 -14   5  10     2811.03     3089.73    195.59 o 
 -13   5  10     3054.20     2696.58    180.71 o 
 -12   5  10     2556.39     2357.31    180.97 o 
 -11   5  10     3190.29     2581.25    198.84 o 
 -10   5  10     1449.09     1612.31     95.85 o 
  -9   5  10     2908.94     2630.25    149.41 o 
  -8   5  10     2923.79     2800.12    132.11 o 
  -7   5  10     3976.47     3721.44    177.37 o 
  -6   5  10     4399.36     4037.41    182.20 o 
  -5   5  10     6923.94     6330.14    314.62 o 
  -4   5  10     7559.41     8350.33    243.77 o 
  -3   5  10     5261.88     4483.68    211.98 o 
  -2   5  10    17325.33    14880.62    326.22 o 
  -1   5  10      699.59      875.32     94.76 o 
   0   5  10     7827.46     7844.77    208.69 o 
   1   5  10      166.49      189.52     65.15 o 
   2   5  10     4244.74     4281.33    215.05 o 
   3   5  10      230.96      395.12    117.77 o 
   4   5  10      441.41      407.05    122.84 o 
   5   5  10     3331.93     3383.83    282.38 o 
   6   5  10     2202.31     2188.78    175.05 o 
   7   5  10      654.06      654.49    184.26 o 
   8   5  10      507.80      784.94    182.94 o 
   9   5  10       83.39      -53.73    163.52 o 
  10   5  10      989.63     1066.87    217.08 o 
  11   5  10        7.96       -8.75    148.84 o 
  12   5  10      721.09      711.07    171.90 o 
  13   5  10       28.07      384.50    259.12 o 
 -20   6  10        9.17       58.08    183.06 o 
 -19   6  10      215.65       85.27    175.59 o 
 -18   6  10      223.28      101.39    166.06 o 
 -17   6  10      181.69      167.23    196.05 o 
 -16   6  10      611.59      550.88    137.71 o 
 -15   6  10       84.74      181.89    188.81 o 
 -14   6  10     1627.66     1300.47    193.64 o 
 -13   6  10     4734.03     4133.29    212.15 o 
 -12   6  10     1710.26     1481.40    177.35 o 
 -11   6  10     8286.25     8127.87    310.79 o 
 -10   6  10     1277.12     1230.25    102.13 o 
  -9   6  10    11889.91    11378.27    305.16 o 
  -8   6  10      198.21      115.88     93.32 o 
  -7   6  10     8710.46     8695.56    256.88 o 
  -6   6  10     1917.15     1903.04    250.55 o 
  -5   6  10      470.45      527.23    103.90 o 
  -4   6  10     4969.98     4776.79    192.73 o 
  -3   6  10      472.38      309.25    116.25 o 
  -2   6  10     3927.03     3551.66    167.47 o 
  -1   6  10     1033.36     1306.45    142.44 o 
   0   6  10     2913.59     2457.58    128.45 o 
   1   6  10     1571.02     2328.82    203.85 o 
   2   6  10     5086.77     5574.43    817.07 o 
   3   6  10     9106.08     9921.60    362.92 o 
   4   6  10       37.96        8.87    125.23 o 
   5   6  10     4903.75     5511.45    470.61 o 
   6   6  10        5.65      110.63    117.93 o 
   7   6  10     2449.64     2568.21    255.62 o 
   8   6  10        1.33       28.85    152.17 o 
   9   6  10      298.01      456.22    296.73 o 
  10   6  10       23.83     -120.65    120.65 o 
  11   6  10        0.35      -49.62    141.73 o 
  12   6  10       74.88      155.77    145.73 o 
  13   6  10       58.43       -4.18    229.87 o 
 -20   7  10      121.34     -133.53    170.10 o 
 -19   7  10      282.64      251.85    175.54 o 
 -18   7  10     1081.58     1064.94    204.18 o 
 -17   7  10       23.07       27.57    158.20 o 
 -16   7  10     2510.65     2715.08    235.61 o 
 -15   7  10      312.30      241.71    122.83 o 
 -14   7  10     1851.54     1778.67    163.78 o 
 -13   7  10       56.46      105.08    129.53 o 
 -12   7  10     5404.77     4990.42    271.19 o 
 -11   7  10       34.76       99.69     84.28 o 
 -10   7  10       99.97       53.37    166.17 o 
  -9   7  10     2297.01     2472.19    237.92 o 
  -8   7  10        5.21      -61.81     88.03 o 
  -7   7  10    13631.49    12916.42    349.23 o 
  -6   7  10     3374.86     3225.53    176.86 o 
  -5   7  10     1224.47     1142.18    124.96 o 
  -4   7  10    17800.02    19273.38    515.12 o 
  -3   7  10        0.63      -24.02     79.06 o 
  -2   7  10    12994.19    12736.61    302.94 o 
  -1   7  10     1503.63     1434.01    113.72 o 
   0   7  10    20739.82    20897.18    407.15 o 
   1   7  10      649.68      658.64     75.27 o 
   2   7  10      637.46      668.51    154.96 o 
   3   7  10      767.56      682.98    166.48 o 
   4   7  10      294.52      311.62    134.40 o 
   5   7  10     2479.33     2709.38    195.62 o 
   6   7  10      635.75      711.69    142.11 o 
   7   7  10       84.21      189.16    123.55 o 
   8   7  10     1650.35     1822.65    234.59 o 
   9   7  10       50.21      115.48    168.37 o 
  10   7  10      746.64      746.54    160.67 o 
  11   7  10      420.38      441.68    150.39 o 
  12   7  10      280.35      129.28    149.23 o 
  13   7  10        7.47       91.95    229.87 o 
 -20   8  10       68.12      132.33    183.80 o 
 -19   8  10      505.96      598.90    276.51 o 
 -18   8  10       27.49       -6.28    321.63 o 
 -17   8  10       20.90       67.48    155.95 o 
 -16   8  10      416.65      593.60    168.04 o 
 -15   8  10       13.86      -21.45    151.83 o 
 -14   8  10      517.59      561.24    157.32 o 
 -13   8  10      615.27      555.76    123.40 o 
 -12   8  10     2748.80     2238.84    205.74 o 
 -11   8  10    12856.12    13537.31    314.38 o 
 -10   8  10     1927.15     2076.11    153.83 o 
  -9   8  10     2843.97     2615.24    175.10 o 
  -8   8  10      932.51     1082.17    132.35 o 
  -7   8  10     8132.20     7836.76    364.38 o 
  -6   8  10     2294.76     1872.64    151.50 o 
  -5   8  10     5186.09     5180.34    215.35 o 
  -4   8  10     6859.57     6612.64    230.27 o 
  -3   8  10        1.79       33.08     80.54 o 
  -2   8  10     2127.41     2201.97    142.88 o 
  -1   8  10      408.20      522.86     91.40 o 
   0   8  10     1576.93     1730.76    153.79 o 
   1   8  10     3186.17     3405.94    250.76 o 
   2   8  10        0.11     -131.28    131.28 o 
   3   8  10     4163.46     4422.20    280.33 o 
   4   8  10      974.41      753.62    171.10 o 
   5   8  10     2762.78     2371.85    374.05 o 
   6   8  10     1185.38     1303.12    163.30 o 
   7   8  10     2457.88     2323.50    195.31 o 
   8   8  10      225.88      -89.16    351.07 o 
   9   8  10        6.01      -77.54    115.53 o 
  10   8  10        8.15      -60.16    125.62 o 
  11   8  10       29.49      252.74    145.01 o 
  12   8  10        1.20      -88.62    139.43 o 
  13   8  10        1.13      112.84    229.87 o 
 -19   9  10      324.17      385.18    312.43 o 
 -18   9  10     1043.90      968.82    299.28 o 
 -17   9  10     1160.67     1416.74    207.43 o 
 -16   9  10      775.37      671.46    171.26 o 
 -15   9  10      780.14      619.83    169.41 o 
 -14   9  10      294.02      186.47    145.67 o 
 -13   9  10      343.58      277.65    145.99 o 
 -12   9  10     3794.22     3651.94    246.69 o 
 -11   9  10      697.24      576.10    117.63 o 
 -10   9  10       12.78       60.82    116.43 o 
  -9   9  10      219.19       66.93     98.02 o 
  -8   9  10     1107.23     1357.72    142.46 o 
  -7   9  10     5389.99     4646.10    211.86 o 
  -6   9  10      525.09      399.91    111.60 o 
  -5   9  10     2248.70     2667.40    173.60 o 
  -4   9  10     7908.71     7467.13    249.84 o 
  -3   9  10       38.17      -42.52     81.21 o 
  -2   9  10     1429.36     1333.49    121.47 o 
  -1   9  10      978.84     1012.25    247.46 o 
   0   9  10    11575.86    10773.60    313.68 o 
   1   9  10     5445.11     5305.08    296.46 o 
   2   9  10      614.44      567.80    165.42 o 
   3   9  10        8.38       -2.51    188.07 o 
   4   9  10      418.79      340.48    175.53 o 
   5   9  10      168.22      106.06    263.30 o 
   6   9  10       41.26      -10.75    152.00 o 
   7   9  10       19.32        7.23    132.27 o 
   8   9  10     1039.06     1032.32    158.45 o 
   9   9  10      632.15      667.66    149.81 o 
  10   9  10       52.27      -65.33    140.50 o 
  11   9  10      394.35      387.88    226.76 o 
  12   9  10      291.45      116.62    183.66 o 
 -19  10  10      201.65      590.14    194.55 o 
 -18  10  10      150.96       76.64    312.93 o 
 -17  10  10       85.56      203.53    190.42 o 
 -16  10  10        0.96      295.80    158.37 o 
 -15  10  10       10.48       84.88    143.97 o 
 -14  10  10       61.08     -128.38    128.38 o 
 -13  10  10      115.99       34.53    141.21 o 
 -12  10  10     5446.27     5493.47    489.02 o 
 -11  10  10     6157.43     5836.34    322.13 o 
 -10  10  10     7440.10     7086.79    238.29 o 
  -9  10  10       80.19       92.81    103.14 o 
  -8  10  10       31.19      -86.98     95.22 o 
  -7  10  10     3717.42     3652.16    199.05 o 
  -6  10  10    10602.15    10644.11    315.39 o 
  -5  10  10     2583.47     2924.19    183.72 o 
  -4  10  10     1443.86     1487.79    139.65 o 
  -3  10  10     1111.88     1153.82    170.49 o 
  -2  10  10      465.83      529.69    110.07 o 
  -1  10  10       73.91       60.08     79.95 o 
   0  10  10      182.14      155.26     82.85 o 
   1  10  10     4441.51     4584.11    296.99 o 
   2  10  10     1423.00     1317.01    199.46 o 
   3  10  10     1540.23     1442.33    203.91 o 
   4  10  10      799.70      671.37    180.20 o 
   5  10  10      998.89      869.30    188.86 o 
   6  10  10     4154.59     4398.04    303.70 o 
   7  10  10     1734.35     1884.39    180.03 o 
   8  10  10      903.92      728.16    131.41 o 
   9  10  10       50.79       60.69    127.09 o 
  10  10  10       94.02       63.15    133.54 o 
  11  10  10       38.55       16.98    140.19 o 
  12  10  10      103.75       21.49    188.07 o 
 -19  11  10      280.39      465.10    231.78 o 
 -18  11  10      171.65      306.17    182.81 o 
 -17  11  10     3027.69     3348.16    272.38 o 
 -16  11  10      316.22      231.08    164.33 o 
 -15  11  10      375.01      342.09    160.03 o 
 -14  11  10        0.57      -83.83    136.36 o 
 -13  11  10     2064.69     1479.62    194.32 o 
 -12  11  10      834.12     1016.17    184.07 o 
 -11  11  10     4167.04     4053.49    201.32 o 
 -10  11  10       18.50        8.57     98.96 o 
  -9  11  10      272.45      223.59    111.62 o 
  -8  11  10       59.62      -69.71     97.56 o 
  -7  11  10     1331.17     1359.96    150.44 o 
  -6  11  10      302.67      466.09    121.86 o 
  -5  11  10    13604.83    13553.59    356.92 o 
  -4  11  10     1300.71     1282.53    138.75 o 
  -3  11  10      267.33      395.51    102.45 o 
  -2  11  10      768.60      736.42    111.96 o 
  -1  11  10     7435.07     7866.02    280.64 o 
   0  11  10      707.43      878.38    109.85 o 
   1  11  10    11538.96    11406.98    426.66 o 
   2  11  10       16.83     -143.31    143.31 o 
   3  11  10      213.46      212.21    157.59 o 
   4  11  10       22.69      -58.77    143.12 o 
   5  11  10        1.45      -27.29    149.94 o 
   6  11  10      233.67      375.54    125.68 o 
   7  11  10       66.75       38.91    119.26 o 
   8  11  10      281.01      352.25    145.72 o 
   9  11  10      609.30      729.62    184.78 o 
  10  11  10       32.79      -16.50    131.83 o 
  11  11  10      369.66      423.74    165.11 o 
  12  11  10       53.15       90.88    188.54 o 
 -18  12  10      198.21      407.25    260.50 o 
 -17  12  10        0.24      236.37    176.47 o 
 -16  12  10       64.97       39.23    165.85 o 
 -15  12  10        0.25       99.44    147.82 o 
 -14  12  10        9.58       45.28    150.45 o 
 -13  12  10        0.13       88.57    157.80 o 
 -12  12  10     4875.19     4959.87    524.81 o 
 -11  12  10      103.53      183.61    113.28 o 
 -10  12  10     3291.60     3988.85    230.25 o 
  -9  12  10      396.40      379.88    119.52 o 
  -8  12  10      640.89      661.71    130.30 o 
  -7  12  10     1371.36     1446.78    156.31 o 
  -6  12  10     9006.29     9150.69    506.82 o 
  -5  12  10       39.23       41.77    108.23 o 
  -4  12  10      931.62      680.70    126.05 o 
  -3  12  10      126.84      100.73     98.38 o 
  -2  12  10      260.65      396.76    106.39 o 
  -1  12  10      128.82      253.52    100.82 o 
   0  12  10      593.33      728.87    183.84 o 
   1  12  10       82.87      -37.33    244.49 o 
   2  12  10     2958.40     3309.09    344.80 o 
   3  12  10        2.72     -139.24    139.24 o 
   4  12  10      396.61      456.55    172.86 o 
   5  12  10       86.02       97.94    115.58 o 
   6  12  10     5281.47     5603.87    264.83 o 
   7  12  10      223.64      161.71    125.35 o 
   8  12  10      429.24      266.91    150.85 o 
   9  12  10        0.03     -125.06    125.06 o 
  10  12  10       34.14       11.22    134.33 o 
  11  12  10        2.50     -105.40    136.78 o 
 -18  13  10        1.65     -165.74    286.32 o 
 -17  13  10     2322.56     2558.17    369.50 o 
 -16  13  10       84.50      -23.52    165.95 o 
 -15  13  10      181.09      239.26    161.80 o 
 -14  13  10        0.93       42.85    154.91 o 
 -13  13  10     1547.30     1613.97    206.06 o 
 -12  13  10      318.81      471.58    161.48 o 
 -11  13  10     1510.14     1493.95    161.06 o 
 -10  13  10       24.07     -108.35    108.35 o 
  -9  13  10      196.45      105.99    112.84 o 
  -8  13  10        5.21      -20.40    106.58 o 
  -7  13  10     1123.48     1020.85    223.87 o 
  -6  13  10        6.51       -7.99    106.02 o 
  -5  13  10     7502.91     7153.90    271.91 o 
  -4  13  10     1121.54     1093.73    145.09 o 
  -3  13  10      110.38       68.73    102.93 o 
  -2  13  10      346.75      419.20    114.31 o 
  -1  13  10    10022.20    10066.57    298.78 o 
   0  13  10     3640.01     3247.49    271.11 o 
   1  13  10     3870.18     4307.28    307.30 o 
   2  13  10        1.67       68.68    156.29 o 
   3  13  10      171.60      207.01    166.48 o 
   4  13  10      118.78      231.94    114.29 o 
   5  13  10       99.44      110.52    116.54 o 
   6  13  10        3.38       80.70    169.74 o 
   7  13  10       35.71      228.30    134.55 o 
   8  13  10      139.52       96.73    136.97 o 
   9  13  10      750.54      770.94    168.84 o 
  10  13  10       47.76      -46.95    132.36 o 
  11  13  10      236.93      408.56    181.50 o 
 -18  14  10      103.58      100.55    309.38 o 
 -17  14  10       27.11      159.62    239.57 o 
 -16  14  10        6.70      -58.15    164.87 o 
 -15  14  10       25.28     -153.70    153.70 o 
 -14  14  10       12.48       -5.98    150.59 o 
 -13  14  10       14.59      -61.22    148.24 o 
 -12  14  10     2600.76     2231.39    319.08 o 
 -11  14  10     1497.73     1713.12    183.76 o 
 -10  14  10     1027.01     1038.95    170.02 o 
  -9  14  10      994.59      902.04    148.84 o 
  -8  14  10     2239.37     2324.76    190.52 o 
  -7  14  10      828.48      614.13    133.02 o 
  -6  14  10     6530.56     7122.21    364.62 o 
  -5  14  10      855.82      977.13    145.95 o 
  -4  14  10     1566.39     1618.21    162.97 o 
  -3  14  10      110.59      139.20    114.03 o 
  -2  14  10       12.61        6.78    103.31 o 
  -1  14  10      123.72      109.38    105.55 o 
   0  14  10     1109.21     1031.16    198.62 o
[truncated: 285,852 more chars]
